# Supplementary material for: Spice: discovery of phenotype-determining component interplays
Source: BMC Syst Biol. 2012 May 14;6:40. doi: 10.1186/1752-0509-6-40 (PMC3515406; doi:10.1186/1752-0509-6-40)
Supplement: Additional file 1 — 17H 2-producing and 11 H2-non-producing microorganisms. [file 1752-0509-6-40-S1.xls]

## Sheet: Hydrogen
Positive Instances (Hydrogen Producing Organisms)				Negative Instances (Non-Hydrogen Producing Organisms)
KEGG ID	Organism Name			KEGG ID	Organism Name
	Short	Full			Short	Full
ana	Anabaena	Anabaena sp. PCC7120		abn	A.baumannii_AB0057	Acinetobacter baumannii AB0057
ava	A.variabilis	Anabaena variabilis		aci	Acinetobacter_ADP1	Acinetobacter sp. ADP1
bli	B.licheniformis	Bacillus licheniformis ATCC 14580		bad	B.adolescentis	Bifidobacterium adolescentis
cac	C.acetobutylicum	Clostridium acetobutylicum		bbr	B.bronchiseptica	Bordetella bronchiseptica
cau	C.aurantiacus	Chloroflexus aurantiacus		blo	B.longum	Bifidobacterium longum NCC2705
cbe	C.beijerinckii	Clostridium beijerinckii		dal	D.alkenivorans	Desulfatibacillum alkenivorans
cpf	C.perfringens_ATCC13124	Clostridium perfringens ATCC 13124		dat	D.autotrophicum	Desulfobacterium autotrophicum
cre	C.reinhardtii	Chlamydomonas reinhardtii		lac	L.acidophilus	Lactobacillus acidophilus
csc	C.saccharolyticus	Caldicellulosiruptor saccharolyticus		lca	L.casei	Lactobacillus casei ATCC 334
cth	C.thermocellum	Clostridium thermocellum		sab	S.aureus_RF122	Staphylococcus aureus RF122
eco	E.coli	Escherichia coli K-12 MG1655		vco	V.cholerae_O395	Vibrio cholerae O395
naz	N.azollae	Anabaena azollae 0708
rcp	R.capsulatus	Rhodobacter capsulatus
rpa	R.palustris	Rhodopseudomonas palustris CGA009
rru	R.rubrum	Rhodospirillum rubrum
rsk	R.sphaeroides_KD131	Rhodobacter sphaeroides KD131
tna	T.neapolitana	Thermotoga neapolitana

## Sheet: Hydrogen Vs Non-Hydrogen Data
E.C.	ava	ana	cre	naz	rcp	rsk	rpa	rru	cau	cac	csc	cth	bli	tna	cbe	cpf	eco	blo	lca	lac	dal	dat	bad	abn	aci	vco	sab	bbr
1.3.1.54	1	1	0	1	1	1	1	1	0	1	0	0	0	0	1	1	0	0	0	0	0	0	0	0	0	0	0	0
2.7.1.11	1	2	1	0	1	1	1	2	2	1	2	2	1	2	3	3	4	0	1	1	1	1	0	0	0	1	1	0
4.1.1.50	0	0	1	0	0	0	0	1	0	1	1	1	1	1	1	1	2	0	0	0	0	0	0	0	0	0	0	0
2.1.1.11	1	1	1	1	1	1	1	1	1	0	0	0	0	0	0	0	0	0	0	0	0	0	0	0	0	0	0	0
2.5.1.62	1	1	1	1	1	1	1	1	2	0	0	0	0	0	0	0	0	0	0	0	0	0	0	0	0	0	0	0
2.7.7.33	1	1	0	1	1	1	1	0	1	0	0	1	0	0	0	0	0	0	0	0	0	0	0	0	0	0	0	0
2.7.1.19	2	2	1	2	1	2	1	1	1	0	0	0	0	0	0	0	2	0	0	0	0	0	0	0	0	1	0	0
6.6.1.1	4	4	4	4	3	3	3	3	5	0	0	0	0	0	0	0	0	0	0	0	2	0	0	0	0	0	0	0
2.3.1.179	2	2	2	2	2	2	3	2	2	3	1	1	1	1	2	1	2	0	1	0	1	0	0	0	1	1	1	3
3.5.4.5	0	0	1	0	1	1	1	0	1	2	1	2	1	1	2	1	2	0	1	0	0	0	0	0	0	1	1	0
1.18.6.1	13	4	0	5	9	7	17	13	1	3	3	3	0	0	9	0	0	0	0	0	3	3	0	0	0	0	0	0
2.4.2.28	1	1	0	1	1	1	1	1	1	0	2	1	0	0	0	0	0	0	0	0	0	1	0	0	0	0	0	0
2.7.7.13	2	2	0	1	0	0	1	1	1	2	0	1	0	0	0	0	0	0	0	0	0	0	0	0	0	0	0	0
2.7.1.2	3	3	0	3	1	1	0	1	2	1	1	1	1	1	2	1	2	1	1	1	1	1	0	0	0	0	1	0
5.3.1.23	1	1	0	1	1	1	1	1	1	0	1	1	1	1	0	0	0	0	0	0	1	1	0	0	0	0	0	0
2.1.1.132	2	2	0	2	1	1	1	1	1	1	0	0	0	0	1	1	0	0	0	0	1	1	0	0	0	0	0	0
5.4.1.2	2	2	0	2	1	1	1	1	1	1	0	0	0	0	1	1	0	0	0	0	1	1	0	0	0	0	0	0
1.1.1.271	1	1	0	1	0	0	0	1	1	1	0	0	0	0	0	0	2	0	0	0	0	0	0	0	0	0	0	0
1.1.1.18	1	0	0	0	0	2	0	0	0	0	1	0	2	1	1	2	0	0	0	0	0	0	0	0	0	0	0	0
1.4.3.16	1	1	1	1	1	1	1	1	1	1	1	1	1	0	1	1	2	1	0	0	1	0	0	1	1	1	0	0
2.5.1.72	1	1	1	1	1	0	1	1	1	1	1	1	1	1	1	1	2	1	0	0	1	0	0	1	1	1	0	0
4.2.1.47	2	3	0	2	0	0	1	2	2	1	0	0	0	0	0	0	2	0	0	0	0	0	0	0	0	1	0	0
1.13.11.53	1	1	1	1	0	0	1	0	0	0	0	0	1	0	0	0	0	0	0	0	0	0	0	0	0	0	0	0
1.13.11.54	1	1	1	1	0	0	1	0	0	0	0	0	1	0	0	0	0	0	0	0	0	0	0	0	0	0	0	0
4.2.1.8	0	0	0	0	0	1	0	0	0	1	1	0	2	1	3	0	2	0	0	0	0	0	0	0	0	0	0	0
2.1.1.130	1	1	0	1	1	1	1	1	1	1	0	0	0	0	1	1	0	0	0	0	1	1	0	0	0	0	0	0
2.1.1.131	1	1	0	1	1	1	1	1	1	1	0	0	0	0	1	1	0	0	0	0	1	1	0	0	0	0	0	0
2.1.1.133	1	1	0	1	1	1	1	1	1	1	0	0	0	0	1	1	0	0	0	0	1	1	0	0	0	0	0	0
5.3.1.12	0	0	0	0	0	1	0	0	0	1	1	0	1	1	3	0	2	0	0	0	0	0	0	0	0	0	0	0
2.7.1.45	0	0	0	0	0	1	0	0	0	2	1	0	2	1	3	1	2	0	1	0	0	0	0	0	0	0	0	0
2.7.1.39	1	1	1	1	0	0	1	1	1	1	1	0	1	1	1	0	2	1	1	1	1	2	1	2	2	1	1	3
4.1.2.14	1	1	0	1	1	1	0	0	0	2	1	0	2	1	3	1	2	0	1	0	0	0	0	1	1	1	0	0
4.1.3.16	1	1	0	1	1	1	0	0	0	2	1	0	2	1	3	1	2	0	1	0	0	0	0	1	1	1	0	0
2.7.8.26	1	1	0	1	1	1	2	1	1	1	0	1	0	0	1	1	2	0	0	0	1	1	0	1	0	1	0	0
3.5.1.24	0	0	0	0	0	0	1	0	0	0	0	0	0	0	1	2	0	1	1	2	0	0	1	0	1	1	1	3
6.3.1.10	1	1	0	1	1	1	1	1	1	1	0	1	0	0	1	1	0	0	0	0	1	1	0	0	0	1	0	0
3.5.4.16	2	2	1	1	0	0	1	2	1	1	0	1	1	0	1	1	2	1	0	0	0	0	1	1	1	1	0	0
3.5.2.2	0	0	1	0	1	2	0	0	0	0	0	0	0	0	2	0	2	0	0	0	0	0	0	0	0	0	0	0
2.2.1.1	2	2	1	2	4	4	2	2	1	2	2	4	3	3	8	2	4	1	0	2	3	1	1	3	1	2	1	3
1.14.13.81	3	3	1	0	0	1	1	0	1	0	0	0	0	0	0	0	0	0	0	0	0	0	0	0	0	0	0	0
1.1.1.57	0	0	0	0	0	1	0	0	0	0	1	0	0	1	1	0	2	0	0	0	0	0	0	0	0	0	0	0
2.3.3.14	3	2	0	1	1	1	1	1	0	1	0	0	0	0	2	0	0	0	0	0	1	1	0	0	0	0	0	0
4.1.1.39	3	2	3	2	3	4	5	2	0	0	0	0	0	0	0	0	0	0	0	0	0	0	0	0	0	0	0	3
1.1.1.58	0	0	0	0	0	1	0	0	0	1	0	0	1	0	2	0	2	0	0	0	0	0	0	0	0	0	0	0
2.7.1.156	1	1	0	1	1	1	1	1	1	1	0	1	0	0	1	1	2	0	0	0	1	1	0	1	0	1	0	0
2.7.7.62	1	1	0	1	1	1	1	1	1	1	0	1	0	0	1	1	2	0	0	0	1	1	0	1	0	1	0	0
6.3.5.10	1	1	0	1	3	3	2	3	1	1	0	0	0	0	1	1	0	0	0	0	1	1	0	0	1	1	0	0
2.1.1.152	0	0	0	0	1	1	1	1	0	0	0	0	0	0	0	0	0	0	0	0	0	0	0	0	0	0	0	0
2.7.1.92	0	0	0	0	0	1	0	0	0	0	0	0	1	0	1	1	0	0	0	0	0	0	0	0	0	0	0	0
3.1.3.37	1	1	1	1	0	0	0	0	0	0	0	0	0	0	0	0	0	0	0	0	0	0	0	0	0	0	0	0
5.3.3.2	2	1	1	1	2	1	0	0	1	0	0	0	1	0	1	0	2	0	1	1	0	0	0	0	0	0	1	0
2.4.1.83	6	5	1	0	0	0	2	1	0	2	0	0	1	0	0	0	0	0	1	0	0	0	0	0	0	0	0	0
4.4.1.16	1	1	1	1	2	1	2	1	1	1	0	0	1	1	1	0	2	1	1	0	0	0	1	1	1	0	1	0
6.4.1.3	0	0	0	0	1	1	2	3	3	0	1	1	2	1	0	0	0	1	0	0	1	0	1	0	0	0	0	0
3.4.11.2	1	1	0	1	1	1	0	0	0	0	0	0	0	0	0	0	2	1	1	1	0	1	1	1	1	1	0	3
3.2.2.9	0	0	0	0	0	0	0	1	0	1	0	0	1	1	1	2	2	1	1	1	0	0	1	2	2	1	1	3
2.8.1.2	1	0	0	0	0	0	1	1	0	0	0	0	0	0	0	0	2	0	0	0	0	0	0	0	0	0	0	0
2.7.7.24	1	1	0	0	1	1	1	1	3	1	0	0	0	2	2	2	4	1	1	0	1	1	1	0	1	0	0	0
3.1.3.45	0	0	0	0	0	0	0	0	0	0	0	0	0	0	0	0	2	0	0	0	1	1	0	1	1	1	0	3
2.5.1.17	3	3	1	2	1	2	1	2	1	0	0	1	0	1	1	2	4	0	0	0	1	1	0	1	1	1	0	3
2.1.1.45	0	0	1	1	0	1	1	0	0	1	0	1	1	0	1	0	2	1	1	1	1	0	1	1	1	1	1	3
2.7.1.48	0	0	2	0	0	0	0	0	1	1	1	1	1	1	3	2	2	0	1	1	0	0	0	0	0	1	1	0
2.7.4.2	0	0	0	0	0	0	0	0	0	0	0	0	0	0	0	0	0	0	1	1	0	0	0	0	0	0	1	0
1.2.1.59	1	1	0	1	0	0	0	0	0	0	0	0	0	0	0	0	0	0	0	0	0	0	0	0	0	0	0	0
1.3.1.33	1	1	1	0	0	0	0	0	0	0	0	0	0	0	0	0	0	0	0	0	0	0	0	0	0	0	0	0
2.5.1.21	1	1	1	0	0	0	0	0	0	0	0	0	0	0	0	0	0	0	0	0	0	0	0	0	0	0	0	0
1.4.1.9	0	1	0	0	0	0	0	1	0	0	0	0	1	0	0	0	0	0	0	0	0	0	0	0	0	0	0	0
3.2.1.3	1	1	0	0	0	0	0	1	0	0	0	0	0	0	0	0	0	0	0	0	0	0	0	0	0	0	0	0
3.5.4.2	0	0	0	0	1	1	0	0	0	1	0	0	2	0	2	1	2	0	0	0	1	1	0	0	0	0	0	0
1.14.12.10	0	0	0	0	0	0	0	0	0	0	0	0	0	0	0	0	0	0	0	0	0	0	0	2	2	0	0	3
2.7.2.7	0	0	0	0	0	0	0	0	0	2	0	0	1	2	3	1	0	0	1	0	0	0	0	0	0	0	0	0
1.2.7.1	0	0	0	0	0	0	0	0	0	0	6	7	0	4	0	0	0	0	0	0	0	0	0	0	0	0	0	0
3.1.3.3	1	0	1	0	1	1	1	1	0	0	0	0	1	0	0	1	2	1	0	0	1	2	1	2	2	1	0	3
2.4.1.13	2	2	0	1	0	0	0	0	0	0	0	0	0	0	0	0	0	0	0	0	0	0	0	0	0	0	0	0
2.5.1.47	4	4	3	2	2	2	3	2	2	2	1	2	3	1	3	2	4	0	1	3	1	1	0	2	2	3	3	3
3.5.1.18	0	0	0	0	1	3	1	1	1	1	1	0	1	1	0	1	2	2	1	0	1	2	1	1	1	1	2	3
4.1.1.20	1	1	1	1	1	1	1	2	1	1	1	1	1	1	1	1	2	1	1	1	3	3	1	1	1	1	2	3
6.6.1.2	1	1	0	1	3	3	4	3	1	0	0	0	0	0	0	0	0	0	0	0	3	0	0	0	0	0	0	0
1.1.1.26	1	0	0	0	0	0	0	2	1	0	0	0	0	0	0	0	0	0	0	0	0	0	0	0	0	0	0	0
2.8.3.6	0	0	0	0	0	0	0	0	0	0	0	0	0	0	0	0	0	0	0	0	0	0	0	6	6	0	0	12
6.3.1.2	1	1	3	1	5	5	4	4	3	1	1	4	1	1	2	1	2	2	2	1	1	2	2	1	2	1	1	3
1.5.1.20	1	0	1	0	2	3	1	1	1	0	0	1	0	0	0	0	2	1	1	0	3	3	1	2	1	1	0	3
2.6.1.76	1	1	0	0	0	0	0	0	0	0	0	0	1	0	0	0	0	0	0	0	1	0	0	1	1	2	0	3
4.2.1.46	2	2	2	2	1	4	3	3	2	1	0	2	0	1	3	2	4	2	2	0	2	2	2	0	1	0	0	3
3.1.1.24	0	0	0	0	0	0	0	0	0	0	0	0	0	0	0	0	0	0	0	0	0	0	0	1	2	0	0	3
2.7.7.22	1	1	0	0	0	0	1	1	0	3	2	0	0	1	0	0	2	0	0	0	1	0	0	0	1	1	0	0
3.6.1.19	1	1	1	1	1	1	1	1	1	0	0	0	0	1	0	0	2	1	0	0	0	0	0	1	1	1	0	0
2.7.1.4	1	1	0	1	1	1	0	0	1	2	1	1	1	1	2	2	2	1	0	1	0	1	1	0	0	2	1	0
3.5.3.8	0	0	0	0	0	0	0	0	0	0	0	0	0	0	0	0	0	0	1	0	0	0	0	1	0	1	1	6
4.3.1.3	0	0	0	0	1	1	0	1	1	0	0	0	0	0	0	0	0	1	0	0	0	1	0	1	1	1	1	0
2.1.1.37	4	6	5	2	2	1	1	0	1	2	0	3	1	0	0	3	2	2	0	0	1	0	2	2	0	1	1	3
2.7.1.21	0	0	1	0	1	0	0	0	1	1	0	0	1	1	1	1	2	0	0	1	0	0	0	0	0	1	1	0
2.3.1.178	0	0	0	0	0	0	0	0	0	0	0	0	0	0	0	0	0	0	0	0	1	0	0	0	0	1	0	3
4.2.1.108	0	0	0	0	0	0	0	0	0	0	0	0	0	0	0	0	0	0	0	0	1	0	0	0	0	1	0	3
5.3.3.4	0	0	0	0	0	0	0	0	0	0	0	0	0	0	0	0	0	0	0	0	0	0	0	1	1	0	0	3
2.7.1.40	2	2	2	1	2	2	2	1	1	2	1	0	1	1	3	3	4	1	1	1	1	1	1	0	0	3	1	3
2.3.1.37	0	0	0	0	1	2	2	3	0	0	0	0	0	0	0	0	0	0	0	0	0	0	0	0	0	0	1	0
3.5.1.2	2	2	0	0	0	0	1	0	0	0	0	0	2	0	0	2	4	0	0	0	0	0	0	1	1	1	0	0
3.1.3.73	0	0	0	0	0	0	0	0	0	1	0	1	0	0	1	1	2	0	0	0	0	0	0	0	0	1	0	0
3.2.1.37	0	0	0	0	0	0	0	0	0	1	1	0	1	0	1	0	2	0	0	0	0	0	1	0	0	0	0	0
4.1.1.44	0	0	0	0	0	0	1	0	0	0	0	0	0	0	0	0	0	0	1	0	0	0	0	2	3	0	0	9
2.3.1.16	0	0	1	0	0	0	0	1	1	0	0	0	1	0	0	0	4	0	0	0	4	0	0	1	2	2	1	6
4.2.1.49	0	0	0	0	0	1	0	1	1	0	0	0	0	0	0	0	0	0	0	0	0	1	0	1	1	1	1	0
5.3.1.5	0	0	0	0	1	1	0	0	0	0	1	0	1	1	1	0	2	1	0	0	0	0	1	0	0	0	0	0
2.7.6.1	2	1	1	1	1	1	2	1	2	2	1	1	1	1	3	2	2	2	2	2	1	2	2	2	2	1	1	3
3.1.3.11	2	2	1	2	2	3	2	2	2	2	0	0	1	0	2	0	4	0	1	0	0	2	0	1	1	2	1	3
1.14.14.1	4	0	1	0	0	0	0	0	0	0	0	0	1	0	0	0	0	0	0	0	0	0	0	0	0	0	0	0
1.1.1.2	1	0	0	0	0	0	0	0	0	0	0	0	1	0	0	0	0	0	0	0	0	0	0	0	0	0	0	0
1.1.1.206	1	1	0	0	0	0	0	0	0	0	0	0	0	0	0	0	0	0	0	0	0	0	0	0	0	0	0	0
1.13.11.2	0	0	0	0	0	0	1	0	1	0	0	0	0	0	0	0	0	0	0	0	0	0	0	0	0	0	0	0
1.14.99.30	1	1	0	0	0	0	0	0	0	0	0	0	0	0	0	0	0	0	0	0	0	0	0	0	0	0	0	0
1.5.99.2	0	0	0	0	1	1	0	0	0	0	0	0	0	0	0	0	0	0	0	0	0	0	0	0	0	0	0	0
2.1.1.95	1	1	0	0	0	0	0	0	0	0	0	0	0	0	0	0	0	0	0	0	0	0	0	0	0	0	0	0
2.4.1.80	0	0	0	0	1	1	0	0	0	0	0	0	0	0	0	0	0	0	0	0	0	0	0	0	0	0	0	0
3.1.1.23	1	0	0	0	0	0	0	1	0	0	0	0	0	0	0	0	0	0	0	0	0	0	0	0	0	0	0	0
4.1.1.28	0	0	1	0	0	0	0	0	1	0	0	0	0	0	0	0	0	0	0	0	0	0	0	0	0	0	0	0
5.1.99.1	0	0	0	0	0	0	0	1	0	0	0	1	0	0	0	0	0	0	0	0	0	0	0	0	0	0	0	0
5.3.3.1	1	1	0	0	0	0	0	0	0	0	0	0	0	0	0	0	0	0	0	0	0	0	0	0	0	0	0	0
1.1.99.25	0	0	0	0	0	0	0	0	0	0	0	0	0	0	0	0	0	0	0	0	0	0	0	1	1	0	0	0
1.13.11.1	0	0	0	0	0	0	0	0	0	0	0	0	0	0	0	0	0	0	0	0	0	0	0	1	1	0	0	0
1.13.11.3	0	0	0	0	0	0	0	0	0	0	0	0	0	0	0	0	0	0	0	0	0	0	0	2	2	0	0	0
1.3.1.25	0	0	0	0	0	0	0	0	0	0	0	0	0	0	0	0	0	0	0	0	0	0	0	1	1	0	0	0
3.5.1.38	0	0	0	0	0	0	0	0	0	0	0	0	0	0	0	0	0	0	0	0	0	0	0	1	1	0	0	0
3.5.3.4	0	0	0	0	0	0	0	0	0	0	0	0	0	0	0	0	0	0	0	0	0	0	0	1	1	0	0	0
1.1.1.34	0	0	0	0	0	0	0	0	0	0	0	0	0	0	0	0	0	0	0	0	0	0	0	0	0	1	1	0
2.3.1.19	0	0	0	0	0	0	0	1	0	1	0	0	1	0	1	1	0	0	1	0	0	0	0	0	0	0	0	0
2.4.2.14	1	1	1	1	1	1	1	1	1	1	1	1	1	1	1	1	2	1	1	1	2	1	1	1	2	1	1	3
2.8.3.8	0	0	0	0	0	0	0	3	0	0	0	0	0	0	2	0	4	0	0	0	0	0	0	0	1	0	0	0
1.4.3.21	1	1	3	0	0	0	0	0	0	0	0	0	0	0	0	0	2	0	0	0	0	0	0	1	0	0	0	0
2.5.1.55	0	0	0	0	1	0	1	1	0	0	0	0	0	0	0	0	2	0	0	0	1	1	0	1	1	1	0	3
2.5.1.49	1	0	0	0	1	1	7	4	1	2	2	2	0	1	3	0	0	1	0	0	0	0	2	1	1	0	0	3
6.3.5.3	3	3	1	3	3	3	3	3	2	1	3	1	3	3	1	1	2	1	3	3	2	2	1	1	1	1	2	3
2.3.3.10	0	0	1	0	0	0	0	0	0	0	0	0	0	0	0	0	0	0	1	1	0	0	0	0	0	0	1	0
2.7.1.36	0	0	0	0	0	0	0	0	1	0	0	0	0	0	0	0	0	0	1	1	0	0	0	0	0	0	1	0
4.1.1.33	0	0	0	0	0	0	0	0	1	0	0	0	0	0	0	0	0	0	1	1	0	0	0	0	0	0	1	0
4.1.3.40	0	0	0	0	0	0	0	0	0	0	0	0	0	0	0	0	2	0	0	0	0	0	0	1	1	1	0	3
2.7.9.1	0	0	2	0	1	1	1	1	1	0	1	1	0	1	1	1	0	0	1	0	1	2	0	0	0	0	0	0
2.1.3.3	1	1	1	1	0	0	0	0	1	1	1	1	2	1	2	1	4	1	0	0	1	1	1	0	0	1	2	0
1.1.1.65	1	0	0	0	0	0	0	2	0	0	0	0	0	0	0	0	0	0	0	0	0	0	0	0	0	0	0	0
1.6.5.2	0	0	0	0	0	0	1	2	0	0	0	0	0	0	0	0	0	0	0	0	0	0	0	0	0	0	0	0
2.1.1.17	1	0	0	0	0	0	2	0	0	0	0	0	0	0	0	0	0	0	0	0	0	0	0	0	0	0	0	0
3.2.1.31	0	0	0	0	0	0	0	0	0	0	0	0	0	1	0	0	2	0	0	0	0	0	0	0	0	0	0	0
4.1.3.39	0	0	0	0	0	0	0	0	1	0	0	0	0	0	0	0	2	0	0	0	0	0	0	0	0	0	0	0
6.3.1.8	1	0	0	0	0	0	0	0	0	0	0	0	0	0	0	0	2	0	0	0	0	0	0	0	0	0	0	0
2.4.2.1	0	0	0	0	1	1	0	0	1	1	1	2	2	1	2	3	2	0	1	0	1	0	0	0	0	2	2	0
3.1.3.27	0	0	0	0	1	1	0	1	0	0	0	0	0	0	0	0	4	0	0	0	1	1	0	1	3	2	0	3
3.2.1.1	0	1	0	0	0	0	1	1	0	1	0	0	1	1	0	0	4	0	0	0	0	0	0	0	0	2	0	0
4.2.1.24	3	2	1	1	1	1	1	2	1	1	1	1	1	0	1	1	2	0	0	0	1	1	0	1	1	1	1	3
1.1.1.27	0	0	0	0	1	0	0	0	1	2	1	1	1	1	3	1	0	2	3	3	0	0	1	0	0	0	2	6
6.2.1.3	1	1	0	0	0	0	11	3	2	0	0	1	3	0	0	0	2	4	0	0	6	1	4	1	2	2	2	15
1.2.3.3	0	0	0	0	0	0	0	0	0	0	0	0	1	0	0	0	0	0	3	1	0	0	0	0	0	0	1	0
3.11.1.1	0	0	0	0	1	0	0	0	0	0	0	0	0	0	0	0	0	0	0	0	0	0	0	1	0	1	0	3
5.2.1.2	0	0	0	0	0	0	1	0	0	0	0	0	0	0	0	0	0	0	0	0	0	0	0	1	0	1	0	3
2.1.1.13	1	1	1	1	4	4	1	1	1	1	1	1	1	1	2	1	2	0	0	0	1	3	0	1	1	1	0	3
6.3.3.3	1	1	0	1	1	0	1	0	0	1	1	1	1	0	0	1	4	0	0	0	1	0	0	1	1	1	1	0
3.1.3.15	0	0	0	0	0	0	0	0	0	1	1	1	1	1	2	4	2	0	1	0	1	1	0	0	0	1	0	0
2.1.1.14	0	0	0	0	0	0	3	1	0	0	1	0	1	1	1	0	2	1	1	0	0	1	1	1	1	1	1	3
1.1.3.15	2	2	1	0	1	1	1	1	1	1	0	0	1	0	0	1	2	0	0	0	1	1	0	0	0	0	0	3
2.5.1.29	1	1	1	0	1	1	1	1	1	0	1	0	1	1	1	0	0	0	1	1	1	1	0	0	0	0	1	0
2.3.1.9	0	0	1	0	4	4	9	5	3	2	0	0	1	0	2	1	4	0	1	1	12	4	0	5	7	1	2	30
2.7.7.27	1	1	2	1	1	2	1	1	1	2	2	2	2	2	2	0	2	1	2	2	0	3	1	0	0	2	0	0
2.5.1.32	1	1	1	1	1	1	3	2	1	0	0	0	0	0	0	0	0	0	0	0	0	0	0	0	0	0	0	3
5.3.1.4	0	0	0	0	0	0	0	0	0	2	0	0	2	1	1	0	2	1	0	0	0	0	1	0	0	0	0	0
1.1.1.133	2	2	1	0	1	1	1	2	2	2	0	0	0	1	2	2	2	1	1	0	1	1	1	0	1	0	0	3
2.7.4.7	1	1	0	0	1	1	1	1	1	1	1	0	2	1	1	1	2	1	2	1	1	1	1	1	1	1	1	6
1.1.1.157	0	0	1	0	1	1	1	1	0	1	0	0	1	0	2	1	2	1	0	0	4	3	0	2	1	0	0	12
4.1.2.13	2	2	4	2	2	3	2	3	0	2	2	1	1	2	3	2	4	1	3	1	3	2	1	1	1	1	2	3
2.2.1.2	2	2	2	2	1	1	1	1	1	1	1	0	1	1	3	1	4	1	1	0	1	1	1	1	1	1	1	3
1.14.13.1	0	0	0	0	0	0	1	0	0	0	0	0	0	0	0	0	0	0	0	0	0	0	0	0	2	0	0	3
4.2.1.60	0	0	0	0	1	1	1	0	0	0	0	0	0	0	0	0	2	0	0	0	0	0	0	0	0	1	0	0
2.4.2.4	0	0	0	0	0	0	1	0	0	0	1	1	0	0	0	0	2	0	0	0	0	0	0	0	0	1	0	0
2.6.1.57	0	0	0	0	1	1	0	0	0	0	0	0	0	0	0	0	2	0	1	0	0	0	0	1	1	1	0	6
2.7.2.4	1	1	2	1	1	1	1	1	1	2	1	1	3	2	2	1	6	2	2	2	2	2	2	1	1	5	2	3
2.7.1.130	0	0	0	0	1	1	1	1	0	0	0	0	0	0	0	0	2	0	0	0	1	1	0	1	1	1	0	3
2.7.7.38	0	0	0	0	1	1	1	1	0	0	0	0	0	0	0	0	2	0	0	0	1	1	0	1	1	1	0	3
3.5.1.19	0	0	0	0	1	1	0	1	0	0	0	0	0	1	0	0	2	1	0	0	0	1	0	1	1	1	0	3
6.1.1.18	0	0	0	0	0	0	1	0	0	0	0	1	0	0	1	1	2	0	0	0	1	1	0	1	1	1	0	3
3.5.4.1	1	1	0	0	0	1	0	1	0	0	0	0	0	0	0	1	2	1	0	0	0	1	0	0	0	0	0	0
2.4.2.11	1	1	0	1	1	1	0	1	1	2	1	1	1	1	1	1	2	1	2	1	1	1	1	1	1	1	1	3
1.1.1.193	2	2	1	1	1	1	1	1	2	1	1	1	1	1	1	1	2	0	0	0	1	1	1	1	1	1	1	3
5.1.3.4	0	0	0	0	0	0	0	0	0	1	1	0	2	1	2	1	6	1	1	0	0	0	1	0	0	1	0	0
2.5.1.16	0	0	2	0	0	0	0	1	0	1	1	1	1	1	1	1	2	0	0	0	2	2	0	0	0	0	0	0
3.5.4.3	2	0	0	0	0	1	0	1	0	1	0	1	1	0	0	0	2	0	1	0	0	0	0	1	1	0	0	0
4.2.1.7	0	0	0	0	0	1	0	0	0	1	0	0	1	2	1	0	2	0	0	0	2	0	0	0	0	0	0	0
2.7.4.9	1	1	1	1	1	1	1	1	1	0	1	1	1	1	1	0	2	1	1	1	1	1	1	1	1	1	1	3
5.4.2.10	1	1	0	1	1	1	1	1	0	1	1	1	1	1	1	1	2	1	1	1	1	1	1	1	1	1	1	3
5.1.3.13	2	2	0	2	1	2	1	1	1	1	0	2	0	1	2	2	2	1	1	0	1	2	1	0	1	0	0	3
2.7.1.17	1	0	0	0	1	1	0	2	0	1	1	0	1	2	1	0	2	2	0	0	1	1	1	0	0	0	0	0
1.4.1.2	0	0	0	0	0	0	0	1	0	0	0	0	1	0	0	0	0	0	0	0	0	3	0	0	0	1	1	0
1.3.99.22	3	2	1	2	3	3	3	2	2	2	2	2	2	1	2	2	4	1	1	0	1	1	1	2	1	3	1	6
2.3.1.31	1	0	0	0	0	0	1	1	1	0	1	0	0	0	0	0	0	0	0	0	0	1	0	1	1	0	1	3
1.17.1.4	2	0	1	0	2	4	0	0	0	0	0	0	0	0	0	0	8	0	0	0	0	0	0	2	2	0	0	0
1.2.1.41	2	2	1	2	1	1	1	1	1	1	1	1	2	1	1	1	2	1	1	0	1	1	1	1	1	1	0	3
4.2.1.17	1	1	2	0	7	8	26	5	3	0	0	1	5	0	2	0	8	0	0	0	22	9	0	13	13	2	0	108
2.7.6.3	1	1	0	1	1	1	1	1	0	1	1	1	1	1	1	1	2	1	0	0	1	1	1	2	2	2	1	3
1.8.1.4	3	2	2	1	2	2	2	2	2	0	1	0	3	1	0	0	2	1	2	0	0	3	1	3	3	2	2	12
1.1.1.35	0	0	0	0	1	2	2	1	1	0	0	0	1	0	0	0	4	0	0	0	1	1	0	2	2	2	1	9
1.2.7.5	0	0	0	0	0	0	0	1	1	1	1	0	0	0	0	0	0	0	0	0	5	7	0	0	0	0	0	0
1.1.1.205	1	1	1	1	1	1	1	1	1	1	1	1	1	1	2	1	2	2	1	1	1	1	2	1	1	1	1	3
3.7.1.2	0	0	1	0	0	0	1	0	1	0	0	0	0	0	0	0	0	0	0	0	0	0	0	1	2	0	0	3
5.3.1.6	1	1	2	1	1	1	1	3	2	3	1	1	1	1	5	1	4	1	2	2	1	1	1	1	1	1	1	3
1.2.1.12	2	2	2	0	3	2	1	1	2	1	1	1	2	1	1	1	2	1	1	1	1	3	1	2	2	3	2	3
2.7.7.63	1	1	1	1	0	0	0	0	1	0	0	0	2	1	0	0	2	1	1	0	0	1	1	0	0	1	3	3
5.4.2.2	0	0	2	0	0	1	1	1	0	0	1	1	1	0	0	0	2	1	1	1	1	1	1	0	1	1	1	0
2.3.1.117	0	0	0	0	1	1	1	1	0	1	0	0	0	1	1	1	2	1	1	1	0	0	1	1	1	1	0	3
2.4.1.18	2	2	2	1	1	1	2	2	1	0	1	1	1	0	1	1	2	1	1	1	1	1	1	0	0	1	0	3
4.1.1.48	2	3	1	2	1	1	1	1	1	1	1	1	1	1	1	0	2	0	1	0	1	1	0	1	1	1	1	3
3.1.1.3	2	1	0	0	0	0	0	0	0	0	0	0	1	0	0	0	0	0	0	0	1	0	0	0	2	1	2	0
2.5.1.1	1	1	2	0	2	2	2	2	1	1	1	1	1	1	1	1	2	0	1	1	1	1	0	1	1	1	1	3
2.5.1.10	1	1	2	0	2	2	2	2	1	1	1	1	1	1	1	1	2	0	1	1	1	1	0	1	1	1	1	3
6.2.1.5	2	2	2	2	2	2	2	2	2	0	0	0	2	0	0	0	4	2	0	0	2	2	2	2	2	2	2	6
2.7.6.2	0	0	0	0	0	0	0	0	1	1	1	1	1	1	1	1	0	0	1	1	0	1	0	0	0	0	0	0
4.1.1.31	1	1	1	1	0	0	1	0	2	0	0	0	0	0	0	1	2	1	0	1	0	1	1	1	1	1	0	3
1.2.1.3	2	2	1	0	0	0	3	2	1	0	0	1	3	0	0	0	0	1	0	0	0	0	0	1	4	2	3	24
3.1.1.17	0	0	0	0	0	0	1	0	0	0	0	0	0	0	0	0	0	0	0	0	0	0	0	0	1	0	0	3
5.4.2.9	0	0	0	0	0	0	0	0	0	0	0	0	0	0	1	0	0	0	0	0	1	0	0	0	0	0	0	3
6.3.4.3	0	0	0	0	1	1	0	0	1	1	1	1	1	1	1	1	0	1	1	2	1	1	1	0	0	1	1	0
4.1.1.74	1	0	1	0	0	0	1	1	0	0	0	0	0	0	0	0	0	0	0	0	0	0	0	0	0	0	1	0
3.5.2.7	0	0	0	0	0	1	0	1	1	0	0	0	0	0	0	0	0	0	0	0	0	1	0	1	0	1	1	0
1.1.1.29	0	0	0	0	0	0	0	0	0	1	0	0	0	0	0	0	0	0	0	0	0	0	0	0	2	1	0	0
2.7.1.113	0	0	0	0	0	0	0	0	0	0	0	0	0	0	0	1	0	0	1	2	0	0	0	0	0	0	0	0
2.7.2.3	1	1	1	1	1	1	1	1	1	1	1	1	1	1	1	1	2	1	1	1	2	1	1	1	1	1	1	3
6.3.5.2	1	1	1	1	1	1	2	3	1	1	1	1	1	1	1	1	2	1	1	1	2	1	1	2	2	1	1	6
3.4.11.1	1	1	1	1	3	2	2	3	1	0	0	0	1	0	1	1	2	0	0	0	1	1	0	1	1	1	1	3
1.3.99.1	2	2	0	2	4	8	4	4	3	0	0	0	3	0	1	0	16	2	1	2	5	3	2	4	4	8	3	15
4.1.1.32	0	0	0	0	0	0	0	1	1	0	1	1	0	0	0	0	0	0	0	0	0	1	0	1	1	0	0	3
6.2.1.1	1	1	3	1	3	1	3	1	1	0	0	1	3	0	0	0	2	0	0	0	1	4	0	3	3	1	2	12
1.3.99.2	0	0	0	0	0	0	0	2	0	1	0	0	0	0	2	2	0	0	0	0	1	0	0	0	1	0	0	0
4.2.1.3	1	1	1	1	1	1	1	1	1	1	1	1	1	0	1	0	6	1	0	0	1	1	1	3	3	2	1	12
4.1.1.65	0	0	1	0	1	1	1	1	1	2	0	0	1	0	1	1	2	0	0	1	3	3	0	1	1	1	0	3
2.4.1.21	2	2	4	1	1	1	1	1	0	1	1	2	1	1	1	0	2	0	1	1	2	2	0	0	0	1	0	3
2.7.2.1	1	1	0	1	2	1	1	4	0	1	1	1	1	1	1	2	2	1	2	4	2	0	1	1	1	2	1	3
1.1.1.170	0	0	1	0	0	0	0	0	0	0	0	0	0	0	0	0	0	0	0	0	0	0	0	0	0	0	0	0
1.1.1.184	2	0	0	0	0	0	0	0	0	0	0	0	0	0	0	0	0	0	0	0	0	0	0	0	0	0	0	0
1.1.1.21	0	0	0	0	0	0	2	0	0	0	0	0	0	0	0	0	0	0	0	0	0	0	0	0	0	0	0	0
1.1.1.282	0	0	0	0	0	0	0	0	0	0	0	0	0	0	0	0	2	0	0	0	0	0	0	0	0	0	0	0
1.13.11.37	0	0	0	0	0	0	1	0	0	0	0	0	0	0	0	0	0	0	0	0	0	0	0	0	0	0	0	0
1.13.11.52	0	0	1	0	0	0	0	0	0	0	0	0	0	0	0	0	0	0	0	0	0	0	0	0	0	0	0	0
1.14.11.2	0	0	2	0	0	0	0	0	0	0	0	0	0	0	0	0	0	0	0	0	0	0	0	0	0	0	0	0
1.14.13.50	1	0	0	0	0	0	0	0	0	0	0	0	0	0	0	0	0	0	0	0	0	0	0	0	0	0	0	0
1.14.13.70	0	0	1	0	0	0	0	0	0	0	0	0	0	0	0	0	0	0	0	0	0	0	0	0	0	0	0	0
1.14.13.9	0	0	1	0	0	0	0	0	0	0	0	0	0	0	0	0	0	0	0	0	0	0	0	0	0	0	0	0
1.14.99.1	0	0	0	0	0	1	0	0	0	0	0	0	0	0	0	0	0	0	0	0	0	0	0	0	0	0	0	0
1.17.3.2	0	0	1	0	0	0	0	0	0	0	0	0	0	0	0	0	0	0	0	0	0	0	0	0	0	0	0	0
1.17.99.1	0	0	0	0	0	0	0	1	0	0	0	0	0	0	0	0	0	0	0	0	0	0	0	0	0	0	0	0
1.2.1.13	0	0	1	0	0	0	0	0	0	0	0	0	0	0	0	0	0	0	0	0	0	0	0	0	0	0	0	0
1.2.1.5	1	0	0	0	0	0	0	0	0	0	0	0	0	0	0	0	0	0	0	0	0	0	0	0	0	0	0	0
1.3.1.38	0	0	1	0	0	0	0	0	0	0	0	0	0	0	0	0	0	0	0	0	0	0	0	0	0	0	0	0
1.3.1.70	0	0	1	0	0	0	0	0	0	0	0	0	0	0	0	0	0	0	0	0	0	0	0	0	0	0	0	0
1.3.3.6	0	0	3	0	0	0	0	0	0	0	0	0	0	0	0	0	0	0	0	0	0	0	0	0	0	0	0	0
1.3.5.1	0	0	3	0	0	0	0	0	0	0	0	0	0	0	0	0	0	0	0	0	0	0	0	0	0	0	0	0
1.3.5.2	0	0	1	0	0	0	0	0	0	0	0	0	0	0	0	0	0	0	0	0	0	0	0	0	0	0	0	0
1.3.99.15	0	0	0	0	0	0	4	0	0	0	0	0	0	0	0	0	0	0	0	0	0	0	0	0	0	0	0	0
1.3.99.20	0	0	0	0	0	0	3	0	0	0	0	0	0	0	0	0	0	0	0	0	0	0	0	0	0	0	0	0
1.7.3.3	0	0	1	0	0	0	0	0	0	0	0	0	0	0	0	0	0	0	0	0	0	0	0	0	0	0	0	0
2.1.1.104	3	0	0	0	0	0	0	0	0	0	0	0	0	0	0	0	0	0	0	0	0	0	0	0	0	0	0	0
2.3.1.164	0	0	0	0	0	0	0	0	2	0	0	0	0	0	0	0	0	0	0	0	0	0	0	0	0	0	0	0
2.3.1.50	0	0	2	0	0	0	0	0	0	0	0	0	0	0	0	0	0	0	0	0	0	0	0	0	0	0	0	0
2.3.1.67	0	0	1	0	0	0	0	0	0	0	0	0	0	0	0	0	0	0	0	0	0	0	0	0	0	0	0	0
2.3.1.74	0	0	0	0	0	1	0	0	0	0	0	0	0	0	0	0	0	0	0	0	0	0	0	0	0	0	0	0
2.3.3.8	0	0	2	0	0	0	0	0	0	0	0	0	0	0	0	0	0	0	0	0	0	0	0	0	0	0	0	0
2.4.1.10	0	0	0	0	0	0	0	0	0	1	0	0	0	0	0	0	0	0	0	0	0	0	0	0	0	0	0	0
2.4.1.117	0	0	1	0	0	0	0	0	0	0	0	0	0	0	0	0	0	0	0	0	0	0	0	0	0	0	0	0
2.4.1.119	0	0	1	0	0	0	0	0	0	0	0	0	0	0	0	0	0	0	0	0	0	0	0	0	0	0	0	0
2.4.1.132	0	0	1	0	0	0	0	0	0	0	0	0	0	0	0	0	0	0	0	0	0	0	0	0	0	0	0	0
2.4.1.141	0	0	2	0	0	0	0	0	0	0	0	0	0	0	0	0	0	0	0	0	0	0	0	0	0	0	0	0
2.4.1.142	0	0	1	0	0	0	0	0	0	0	0	0	0	0	0	0	0	0	0	0	0	0	0	0	0	0	0	0
2.4.1.198	0	0	1	0	0	0	0	0	0	0	0	0	0	0	0	0	0	0	0	0	0	0	0	0	0	0	0	0
2.4.1.46	0	0	0	0	0	0	0	0	0	0	0	1	0	0	0	0	0	0	0	0	0	0	0	0	0	0	0	0
2.6.1.2	0	0	2	0	0	0	0	0	0	0	0	0	0	0	0	0	0	0	0	0	0	0	0	0	0	0	0	0
2.6.1.39	0	0	0	0	0	0	0	1	0	0	0	0	0	0	0	0	0	0	0	0	0	0	0	0	0	0	0	0
2.6.1.44	0	0	1	0	0	0	0	0	0	0	0	0	0	0	0	0	0	0	0	0	0	0	0	0	0	0	0	0
2.6.1.51	0	0	1	0	0	0	0	0	0	0	0	0	0	0	0	0	0	0	0	0	0	0	0	0	0	0	0	0
2.7.1.1	0	0	1	0	0	0	0	0	0	0	0	0	0	0	0	0	0	0	0	0	0	0	0	0	0	0	0	0
2.7.1.100	0	0	0	0	0	0	0	0	0	0	0	0	1	0	0	0	0	0	0	0	0	0	0	0	0	0	0	0
2.7.1.137	0	0	1	0	0	0	0	0	0	0	0	0	0	0	0	0	0	0	0	0	0	0	0	0	0	0	0	0
2.7.1.67	0	0	2	0	0	0	0	0	0	0	0	0	0	0	0	0	0	0	0	0	0	0	0	0	0	0	0	0
2.7.1.68	0	0	2	0	0	0	0	0	0	0	0	0	0	0	0	0	0	0	0	0	0	0	0	0	0	0	0	0
2.7.1.76	0	0	0	0	0	0	0	0	0	0	0	0	0	0	0	1	0	0	0	0	0	0	0	0	0	0	0	0
2.7.1.89	0	0	0	0	0	0	0	0	0	0	0	0	0	0	0	0	2	0	0	0	0	0	0	0	0	0	0	0
2.7.1.91	0	0	1	0	0	0	0	0	0	0	0	0	0	0	0	0	0	0	0	0	0	0	0	0	0	0	0	0
2.7.2.15	0	0	0	0	0	0	0	0	0	0	0	0	0	0	0	0	2	0	0	0	0	0	0	0	0	0	0	0
2.7.7.14	0	0	1	0	0	0	0	0	0	0	0	0	0	0	0	0	0	0	0	0	0	0	0	0	0	0	0	0
2.7.8.1	0	0	1	0	0	0	0	0	0	0	0	0	0	0	0	0	0	0	0	0	0	0	0	0	0	0	0	0
2.7.8.11	0	0	1	0	0	0	0	0	0	0	0	0	0	0	0	0	0	0	0	0	0	0	0	0	0	0	0	0
2.7.8.15	0	0	1	0	0	0	0	0	0	0	0	0	0	0	0	0	0	0	0	0	0	0	0	0	0	0	0	0
2.7.8.20	0	0	0	0	0	0	0	0	0	0	0	0	0	0	0	0	2	0	0	0	0	0	0	0	0	0	0	0
3.1.1.11	0	0	0	0	0	0	0	0	0	0	0	0	0	0	0	0	2	0	0	0	0	0	0	0	0	0	0	0
3.1.2.22	0	0	1	0	0	0	0	0	0	0	0	0	0	0	0	0	0	0	0	0	0	0	0	0	0	0	0	0
3.1.4.11	0	0	1	0	0	0	0	0	0	0	0	0	0	0	0	0	0	0	0	0	0	0	0	0	0	0	0	0
3.1.4.12	0	0	1	0	0	0	0	0	0	0	0	0	0	0	0	0	0	0	0	0	0	0	0	0	0	0	0	0
3.1.4.4	0	0	0	0	0	0	0	1	0	0	0	0	0	0	0	0	0	0	0	0	0	0	0	0	0	0	0	0
3.2.1.106	0	0	1	0	0	0	0	0	0	0	0	0	0	0	0	0	0	0	0	0	0	0	0	0	0	0	0	0
3.2.1.113	0	0	1	0	0	0	0	0	0	0	0	0	0	0	0	0	0	0	0	0	0	0	0	0	0	0	0	0
3.2.1.35	0	0	0	0	0	0	0	0	0	0	0	0	0	0	0	4	0	0	0	0	0	0	0	0	0	0	0	0
3.2.1.67	0	0	0	0	0	0	0	0	0	0	1	0	0	0	0	0	0	0	0	0	0	0	0	0	0	0	0	0
3.2.1.84	0	0	1	0	0	0	0	0	0	0	0	0	0	0	0	0	0	0	0	0	0	0	0	0	0	0	0	0
3.2.2.16	0	0	1	0	0	0	0	0	0	0	0	0	0	0	0	0	0	0	0	0	0	0	0	0	0	0	0	0
3.2.2.8	0	0	0	0	0	0	0	0	0	0	0	0	0	0	0	0	2	0	0	0	0	0	0	0	0	0	0	0
3.3.2.6	0	0	1	0	0	0	0	0	0	0	0	0	0	0	0	0	0	0	0	0	0	0	0	0	0	0	0	0
3.5.1.78	0	0	0	0	0	0	0	0	0	0	0	0	0	0	0	0	2	0	0	0	0	0	0	0	0	0	0	0
3.5.1.94	0	0	0	0	0	0	0	0	0	0	0	0	0	0	0	0	2	0	0	0	0	0	0	0	0	0	0	0
3.5.4.6	0	0	1	0	0	0	0	0	0	0	0	0	0	0	0	0	0	0	0	0	0	0	0	0	0	0	0	0
3.5.5.7	0	0	0	0	0	0	1	0	0	0	0	0	0	0	0	0	0	0	0	0	0	0	0	0	0	0	0	0
3.8.1.3	2	0	0	0	0	0	0	0	0	0	0	0	0	0	0	0	0	0	0	0	0	0	0	0	0	0	0	0
4.1.1.2	0	0	0	0	0	0	0	0	0	0	0	0	2	0	0	0	0	0	0	0	0	0	0	0	0	0	0	0
4.1.1.21	0	0	1	0	0	0	0	0	0	0	0	0	0	0	0	0	0	0	0	0	0	0	0	0	0	0	0	0
4.1.1.47	0	0	0	0	0	0	0	0	0	0	0	0	0	0	0	0	2	0	0	0	0	0	0	0	0	0	0	0
4.1.2.29	0	0	0	0	0	0	0	0	0	0	0	0	1	0	0	0	0	0	0	0	0	0	0	0	0	0	0	0
4.2.1.109	0	0	0	0	0	0	0	0	0	0	0	0	1	0	0	0	0	0	0	0	0	0	0	0	0	0	0	0
4.2.1.80	0	0	0	0	0	0	0	0	0	0	0	0	0	0	0	0	2	0	0	0	0	0	0	0	0	0	0	0
4.3.1.24	1	0	0	0	0	0	0	0	0	0	0	0	0	0	0	0	0	0	0	0	0	0	0	0	0	0	0	0
5.1.1.17	0	0	0	0	0	0	0	0	1	0	0	0	0	0	0	0	0	0	0	0	0	0	0	0	0	0	0	0
5.1.3.12	0	0	0	0	0	0	0	1	0	0	0	0	0	0	0	0	0	0	0	0	0	0	0	0	0	0	0	0
5.1.3.7	0	0	0	0	0	0	0	0	0	0	0	1	0	0	0	0	0	0	0	0	0	0	0	0	0	0	0	0
5.4.99.8	0	0	1	0	0	0	0	0	0	0	0	0	0	0	0	0	0	0	0	0	0	0	0	0	0	0	0	0
6.2.1.12	0	0	0	0	0	0	1	0	0	0	0	0	0	0	0	0	0	0	0	0	0	0	0	0	0	0	0	0
6.2.1.25	0	0	0	0	0	0	1	0	0	0	0	0	0	0	0	0	0	0	0	0	0	0	0	0	0	0	0	0
6.2.1.27	0	0	0	0	0	0	1	0	0	0	0	0	0	0	0	0	0	0	0	0	0	0	0	0	0	0	0	0
6.2.1.4	0	0	2	0	0	0	0	0	0	0	0	0	0	0	0	0	0	0	0	0	0	0	0	0	0	0	0	0
6.3.4.10	0	0	1	0	0	0	0	0	0	0	0	0	0	0	0	0	0	0	0	0	0	0	0	0	0	0	0	0
6.3.4.11	0	0	1	0	0	0	0	0	0	0	0	0	0	0	0	0	0	0	0	0	0	0	0	0	0	0	0	0
6.3.4.9	0	0	1	0	0	0	0	0	0	0	0	0	0	0	0	0	0	0	0	0	0	0	0	0	0	0	0	0
4.2.1.75	2	1	1	0	1	1	2	1	1	1	1	1	2	0	1	1	2	0	0	0	1	1	0	1	1	1	1	3
2.8.1.6	1	1	1	1	1	1	1	0	0	2	2	2	1	3	2	2	2	0	0	0	2	2	0	1	1	1	1	3
1.1.1.90	0	0	0	0	0	0	0	0	0	0	0	0	0	0	0	0	0	0	0	0	0	0	0	0	2	0	0	0
1.1.99.3	0	0	0	0	0	0	0	0	0	0	0	0	0	0	0	0	0	0	0	0	0	0	0	0	0	0	0	6
1.13.11.11	0	0	0	0	0	0	0	0	0	0	0	0	0	0	0	0	0	0	0	0	0	0	0	0	0	0	0	3
1.2.1.28	0	0	0	0	0	0	0	0	0	0	0	0	0	0	0	0	0	0	0	0	0	0	0	0	2	0	0	0
1.3.1.43	0	0	0	0	0	0	0	0	0	0	0	0	0	0	0	0	0	0	0	0	0	0	0	0	1	0	0	0
1.3.99.13	0	0	0	0	0	0	0	0	0	0	0	0	0	0	0	0	0	0	0	0	0	0	0	0	3	0	0	0
2.3.1.20	0	0	0	0	0	0	0	0	0	0	0	0	0	0	0	0	0	0	0	0	0	0	0	0	1	0	0	0
2.4.1.14	0	0	0	0	0	0	0	0	0	0	0	0	0	0	0	0	0	0	0	0	0	1	0	0	0	0	0	0
2.7.7.15	0	0	0	0	0	0	0	0	0	0	0	0	0	0	0	0	0	0	0	0	0	1	0	0	0	0	0	0
2.8.3.15	0	0	0	0	0	0	0	0	0	0	0	0	0	0	0	0	0	0	0	0	0	0	0	0	0	0	0	6
3.1.2.2	0	0	0	0	0	0	0	0	0	0	0	0	0	0	0	0	0	0	0	0	0	0	0	0	0	0	0	3
4.1.1.55	0	0	0	0	0	0	0	0	0	0	0	0	0	0	0	0	0	0	0	0	0	0	0	0	0	0	0	3
4.3.1.2	0	0	0	0	0	0	0	0	0	0	0	0	0	0	0	0	0	0	0	0	0	0	0	0	0	0	0	6
4.99.1.5	0	0	0	0	0	0	0	0	0	0	0	0	0	0	0	0	0	0	0	0	0	0	0	0	1	0	0	0
6.2.1.2	0	0	0	0	0	0	0	0	0	0	0	0	0	0	0	0	0	0	0	0	1	0	0	0	0	0	0	0
6.3.2.7	0	0	0	0	0	0	0	0	0	0	0	0	0	0	0	0	0	0	0	0	0	0	0	0	0	0	1	0
4.1.3.4	0	0	1	0	1	1	1	1	2	0	0	0	1	0	0	0	0	0	0	0	1	1	0	2	1	0	0	9
4.1.3.36	1	1	1	1	0	0	0	0	1	0	0	0	1	0	0	0	2	0	0	0	1	0	0	0	0	1	1	0
4.2.1.113	1	1	0	1	1	0	0	0	1	0	0	0	1	0	0	0	2	0	0	0	1	0	0	0	0	1	1	0
1.5.1.5	1	1	0	1	2	1	1	1	1	1	1	1	1	1	1	1	2	1	1	1	1	1	1	1	2	1	1	3
3.5.4.9	1	1	0	1	2	1	1	1	1	1	1	1	1	1	1	1	2	1	1	1	1	1	1	1	2	1	1	3
1.1.2.3	0	0	0	0	1	1	1	0	0	0	0	0	0	0	0	0	2	0	0	0	0	0	0	1	1	1	0	9
2.3.1.30	3	2	2	2	2	2	2	2	1	1	1	1	1	1	2	1	2	0	0	0	1	2	0	2	3	2	1	3
3.2.1.10	0	0	0	0	0	0	0	0	0	0	1	0	1	0	0	0	0	1	1	0	0	0	1	0	0	0	0	0
2.4.2.21	0	0	0	0	1	1	2	1	1	1	0	1	0	0	1	1	2	0	0	0	1	2	0	1	0	1	0	0
1.6.1.2	3	3	0	3	2	2	3	3	0	0	0	0	0	0	0	0	4	2	0	0	0	3	2	3	3	2	0	9
1.2.1.38	2	2	1	1	1	1	1	1	2	1	1	1	1	1	1	0	2	1	0	0	1	1	1	1	1	1	0	3
2.4.2.19	1	1	1	1	1	0	1	1	1	1	1	1	1	1	1	1	2	1	0	0	1	0	0	1	1	1	0	3
1.1.1.30	0	0	0	0	1	1	1	1	1	0	0	0	0	0	0	0	0	0	0	0	1	0	0	1	1	0	0	6
4.4.1.8	0	0	1	0	0	1	1	1	0	1	0	1	2	0	4	1	4	1	1	2	1	0	1	1	1	1	1	12
1.2.1.16	1	1	0	1	1	2	2	2	2	0	0	0	1	1	0	0	2	0	1	1	0	0	0	3	3	1	0	18
2.7.7.18	2	2	1	2	1	1	1	1	1	1	1	1	1	1	1	1	2	1	1	1	1	1	1	0	0	1	1	3
3.1.4.3	0	0	0	0	0	0	0	0	0	2	0	1	0	0	0	1	0	0	0	0	0	0	0	2	0	0	1	3
2.6.1.37	0	0	0	0	0	0	0	0	0	0	0	0	0	0	1	0	0	0	0	0	0	0	0	1	0	1	0	0
5.5.1.2	0	0	0	0	0	1	0	0	0	0	0	0	0	0	0	0	0	0	0	0	0	0	0	1	1	0	0	0
1.1.1.42	1	1	1	1	1	2	1	1	0	0	0	1	1	1	1	0	2	1	0	0	1	2	1	2	2	1	0	3
1.1.1.158	1	1	0	1	1	1	1	1	1	1	1	1	1	1	1	1	2	1	1	1	1	1	1	1	1	1	1	3
2.7.1.26	1	1	0	1	1	1	1	1	1	1	1	1	1	1	1	1	2	1	1	1	1	1	1	1	1	1	1	3
2.7.7.2	1	1	0	1	1	1	1	1	1	1	1	1	1	1	1	1	2	1	1	1	1	1	1	1	1	1	1	3
2.7.8.13	1	1	0	1	1	1	1	1	1	1	1	1	1	1	1	1	2	1	1	1	1	1	1	1	1	1	1	3
6.3.2.10	1	1	0	1	1	1	1	1	1	1	1	1	1	1	1	1	2	1	1	1	1	1	1	1	1	1	1	3
6.3.2.12	1	1	0	1	1	1	1	1	1	1	1	1	1	1	1	1	2	1	1	1	1	1	1	1	1	1	1	3
6.3.2.17	1	1	0	1	1	1	1	1	1	1	1	1	1	1	1	1	2	1	1	1	1	1	1	1	1	1	1	3
6.3.2.8	1	1	0	1	1	1	1	1	1	1	1	1	1	1	1	1	2	1	1	1	1	1	1	1	1	1	1	3
6.3.2.9	1	1	0	1	1	1	1	1	1	1	1	1	1	1	1	1	2	1	1	1	1	1	1	1	1	1	1	3
4.1.1.3	0	0	0	0	1	0	0	1	2	0	1	2	0	1	0	0	0	0	2	0	1	2	0	0	0	6	0	0
2.1.1.64	0	0	0	0	1	1	1	1	0	0	0	0	0	0	0	0	2	0	0	0	0	1	0	1	1	1	0	3
1.1.1.215	0	1	0	0	0	0	0	0	0	0	0	0	1	0	0	0	2	0	0	0	0	0	0	0	1	0	0	0
1.1.1.219	2	1	0	0	0	0	0	1	0	0	0	0	0	0	0	0	0	0	0	0	1	0	0	0	0	0	0	0
1.1.1.41	0	0	2	0	0	0	0	0	0	1	1	0	0	0	0	0	0	0	0	0	0	0	0	0	0	0	1	0
2.3.1.57	0	0	0	0	0	0	0	0	0	0	0	0	1	0	1	0	2	0	0	0	0	0	0	0	0	1	0	0
2.6.1.66	0	1	0	0	0	0	0	0	0	0	0	0	1	0	0	0	2	0	0	0	0	0	0	0	0	1	0	0
2.7.1.16	0	0	0	0	0	0	0	0	0	0	1	0	1	0	0	0	2	0	0	0	0	0	0	0	0	0	1	0
6.3.1.1	0	0	0	0	0	0	0	0	0	0	0	1	0	0	0	1	2	0	0	1	0	0	0	0	0	0	0	0
4.3.1.1	0	0	0	1	0	0	0	0	0	2	1	0	2	1	3	0	2	1	1	0	0	0	0	1	1	1	0	0
3.8.1.5	6	0	0	0	0	0	0	0	1	0	0	0	0	0	0	0	0	0	0	0	0	1	0	0	0	0	0	0
2.5.1.9	1	1	1	1	1	1	1	1	1	1	1	1	1	1	1	1	2	0	0	0	1	1	0	1	1	1	1	3
2.7.4.3	2	2	4	1	1	2	1	1	1	1	1	1	1	1	1	1	2	1	1	1	1	1	1	1	1	1	1	3
2.1.2.2	2	2	0	2	1	1	1	1	1	1	1	1	1	1	1	1	4	1	1	1	1	1	1	2	2	2	1	6
2.2.1.7	1	1	1	1	2	2	1	2	0	2	1	1	1	1	1	1	2	1	0	1	1	1	1	1	1	1	0	3
1.5.1.3	0	0	1	1	0	1	1	0	0	1	0	1	1	1	1	1	4	1	1	1	0	1	1	1	1	1	1	3
5.4.99.2	0	0	0	0	2	4	2	3	4	0	0	0	0	0	0	0	2	0	0	0	4	2	0	0	0	0	0	0
3.5.4.4	1	1	1	1	0	1	0	1	2	1	0	0	0	0	0	1	2	0	1	1	2	0	0	2	1	1	0	3
1.1.1.290	0	0	0	0	0	0	0	0	0	0	0	0	0	0	0	0	2	0	0	0	0	0	0	1	1	1	0	0
1.5.1.34	0	0	0	0	0	0	0	0	0	0	0	0	0	0	0	0	2	0	0	0	0	0	0	1	1	1	0	0
1.6.1.1	0	0	0	0	0	0	0	0	0	0	0	0	0	0	0	0	2	0	0	0	0	0	0	1	1	1	0	0
3.1.1.32	0	0	0	0	0	0	0	0	0	0	0	0	0	0	0	0	2	0	0	0	0	1	0	1	1	0	0	0
4.1.1.18	0	1	0	0	0	0	0	0	0	1	0	0	0	0	0	1	4	0	0	0	0	0	0	0	0	1	1	0
2.1.3.2	1	1	1	1	1	1	1	1	1	1	1	1	1	1	1	1	2	1	1	1	1	1	1	1	1	1	1	6
1.8.7.1	1	1	0	0	0	0	0	0	0	0	0	0	0	0	0	0	0	0	0	0	0	0	0	0	1	0	0	3
2.7.1.6	0	0	2	0	0	0	0	0	1	1	1	0	1	1	1	1	2	1	1	1	0	0	1	0	0	1	0	0
2.1.1.10	0	0	0	0	0	0	0	0	1	2	1	0	2	0	0	0	2	0	0	1	0	0	1	0	0	0	1	0
4.1.1.23	2	2	1	1	1	1	1	1	1	1	1	1	1	1	1	1	2	2	1	1	1	1	2	1	1	1	1	3
2.3.3.1	1	1	2	1	1	1	1	1	1	0	0	1	3	1	0	0	2	1	0	0	1	3	1	1	1	1	1	6
6.3.5.9	1	1	0	1	1	1	1	1	1	1	0	0	0	0	1	0	0	0	0	0	2	2	0	0	0	0	0	0
6.3.5.1	0	0	1	1	1	0	0	0	1	2	1	1	0	1	1	1	0	1	0	0	2	1	1	1	1	0	0	3
1.2.1.39	0	0	0	0	0	0	0	0	0	0	0	0	0	0	0	0	2	0	0	0	0	0	0	1	0	0	0	3
3.1.3.18	6	3	0	2	4	3	1	4	1	1	0	2	0	0	2	0	2	1	1	0	2	2	1	5	4	1	1	12
4.4.1.1	2	0	0	0	0	0	2	0	0	0	0	0	0	0	0	0	0	1	0	0	0	0	0	0	0	0	0	0
1.4.1.13	0	0	1	0	3	3	4	2	1	3	2	2	2	3	5	2	4	2	2	0	2	4	2	2	2	4	3	6
1.4.1.14	0	0	1	0	3	3	4	2	1	3	2	2	2	3	5	2	4	2	2	0	2	4	2	2	2	4	3	6
2.7.4.8	1	1	3	1	1	1	1	1	1	1	1	1	1	1	1	1	2	1	2	2	1	1	1	1	1	1	1	3
6.4.1.1	0	0	1	0	1	1	0	1	0	1	0	0	1	1	1	0	0	0	1	0	2	1	0	0	0	0	1	3
3.5.1.6	0	0	1	0	0	0	1	0	0	0	0	0	0	0	0	0	0	0	0	0	0	0	0	0	0	0	0	6
3.5.5.1	0	0	0	0	0	1	1	0	0	0	0	0	0	0	0	0	0	0	0	0	0	0	0	0	0	0	0	6
3.1.1.31	1	1	1	1	1	1	1	0	1	0	0	0	1	1	0	0	2	1	1	1	1	0	1	0	0	1	0	0
4.2.1.33	2	2	2	2	2	2	2	2	4	2	2	2	2	4	2	0	4	2	0	0	2	4	2	2	2	2	2	24
3.1.2.23	0	0	0	0	0	0	1	0	0	0	0	0	0	0	0	0	0	0	0	0	0	0	0	0	0	0	0	3
2.3.2.2	1	1	0	0	0	2	4	4	1	0	0	0	2	0	0	0	2	0	0	0	0	0	0	1	2	2	1	21
2.7.7.60	1	1	1	1	1	1	1	1	0	1	1	1	1	1	1	1	2	1	1	0	1	1	1	1	1	1	2	3
5.3.1.8	2	2	1	2	0	0	0	2	1	1	1	1	2	1	1	1	2	0	1	1	0	0	0	0	1	2	2	3
5.3.1.1	1	1	1	1	1	1	1	2	1	1	1	1	1	1	1	1	2	1	2	1	1	1	1	1	1	1	1	3
5.3.1.9	1	1	1	1	1	1	1	1	1	1	1	1	1	2	1	1	2	1	1	1	1	1	1	1	1	1	1	6
2.3.1.54	0	0	0	0	2	0	0	2	0	1	0	1	1	0	5	1	8	1	1	0	3	1	1	0	0	1	1	0
1.8.99.2	0	0	0	0	0	0	0	0	0	1	1	0	0	0	1	0	0	0	0	0	2	2	0	0	0	0	0	0
1.4.4.2	1	1	1	1	1	1	1	2	2	0	0	0	2	2	0	0	2	0	0	0	0	2	0	0	0	1	2	3
2.7.1.31	1	0	0	0	0	0	0	0	0	1	1	1	1	0	1	1	4	1	0	1	0	0	1	0	1	1	2	3
2.7.1.49	1	0	0	0	1	1	1	0	1	1	0	0	1	1	1	1	2	1	0	0	1	1	1	1	1	1	0	3
2.1.2.10	2	1	1	1	1	1	1	1	2	0	0	0	1	1	0	0	2	0	0	0	0	2	0	0	0	1	1	3
6.3.3.2	1	1	1	0	1	1	0	1	1	1	1	1	1	0	1	1	0	0	1	1	1	1	0	1	1	1	0	0
4.1.1.15	0	0	0	0	0	0	0	0	0	0	0	0	0	0	0	1	4	0	0	0	1	1	0	0	0	1	0	3
2.7.1.50	0	0	1	0	1	1	0	0	1	1	0	0	1	0	1	1	2	1	1	0	1	1	1	1	1	0	1	0
4.2.99.20	1	1	0	1	0	0	0	0	1	0	0	0	1	0	0	0	2	0	0	0	1	0	0	0	0	1	1	0
6.2.1.26	1	1	0	1	0	0	0	0	1	0	0	0	1	0	0	0	2	0	0	0	1	0	0	0	0	1	1	0
1.1.1.38	1	1	0	1	0	0	0	0	1	2	1	1	4	1	1	0	2	0	1	1	0	1	0	1	1	1	2	0
5.4.2.1	3	4	2	2	1	1	2	2	6	4	3	6	3	2	7	2	6	4	9	7	3	4	3	1	1	1	4	6
2.7.7.12	0	0	0	0	0	0	0	0	2	1	1	0	0	2	0	1	2	1	0	1	0	0	1	0	0	1	0	0
1.2.1.27	0	0	1	0	1	2	1	2	0	0	0	0	2	0	0	0	0	0	0	0	0	0	0	2	1	0	0	9
4.1.1.22	0	0	1	0	0	0	0	0	0	0	0	1	0	0	0	1	0	0	0	0	0	0	0	1	0	0	0	0
5.5.1.1	1	0	0	0	0	0	1	1	0	0	0	0	0	0	0	0	0	0	0	0	0	0	0	0	1	0	0	0
5.5.1.4	0	0	1	0	0	0	0	0	1	0	0	0	0	1	0	0	0	0	0	0	0	0	1	0	0	0	0	0
1.1.1.86	1	1	1	1	1	1	1	1	1	1	1	1	1	1	1	0	2	2	0	0	1	1	2	1	1	1	1	3
2.5.1.61	1	1	1	1	1	1	1	1	1	1	1	1	1	0	1	1	2	0	0	0	1	1	0	1	1	1	1	3
6.3.2.1	1	1	1	1	1	1	1	1	1	1	1	1	1	1	1	0	2	0	0	0	1	1	0	1	1	1	1	3
2.2.1.6	3	3	2	3	2	5	8	3	2	3	3	3	3	2	6	0	10	2	1	0	5	3	2	3	3	5	3	33
1.5.1.2	2	1	0	1	2	1	1	1	1	1	1	1	3	1	1	1	2	1	1	1	1	1	1	2	1	1	1	6
2.4.1.227	1	1	1	1	1	1	1	1	1	1	1	1	1	1	1	1	2	1	1	1	1	1	1	1	1	1	1	3
2.7.4.22	1	1	1	1	1	1	1	1	1	1	1	1	1	1	1	1	2	1	1	1	1	1	1	1	1	1	1	3
3.5.4.10	1	1	1	1	1	1	1	1	1	1	1	1	1	1	1	1	2	1	1	1	1	1	1	1	1	1	1	3
4.2.1.11	1	1	1	1	1	1	1	1	1	1	1	1	1	1	1	1	2	1	1	1	1	1	1	1	1	1	1	3
6.3.3.1	1	1	1	1	1	1	1	1	1	1	1	1	1	1	1	1	2	1	1	1	1	1	1	1	1	1	1	3
6.3.4.2	1	1	1	1	1	1	1	1	1	1	1	1	1	1	1	1	2	1	1	1	1	1	1	1	1	1	1	3
2.4.2.17	1	1	0	1	1	1	1	1	1	1	1	1	1	1	1	0	2	1	1	0	1	1	1	1	1	1	1	3
2.3.1.129	1	1	0	1	1	1	1	1	0	0	0	0	0	0	0	0	2	0	0	0	1	1	0	1	1	1	0	3
2.6.99.2	1	1	0	1	1	1	1	1	0	0	0	0	0	0	0	0	2	0	0	0	1	1	0	1	1	1	0	3
1.11.1.7	0	0	0	0	1	0	1	0	0	0	0	0	0	0	0	0	2	0	0	0	1	1	0	1	0	1	0	0
1.13.11.5	0	0	1	0	0	0	1	0	1	0	0	0	0	0	0	0	0	0	0	0	0	0	0	0	0	1	0	3
2.6.1.18	0	0	0	0	1	0	1	1	0	0	0	0	0	0	0	0	0	0	0	0	0	0	0	1	0	0	0	3
3.7.1.3	0	0	0	0	1	1	0	0	1	0	0	0	0	0	0	0	0	0	0	0	0	0	0	1	0	0	0	3
1.2.1.2	1	1	0	0	3	4	5	1	1	0	0	0	3	0	1	0	16	0	0	0	3	8	0	1	1	3	1	21
4.1.2.25	1	1	1	1	2	1	1	1	1	1	0	1	1	0	1	1	2	1	0	0	0	0	1	1	1	1	1	3
1.1.1.100	5	1	2	2	1	8	11	2	4	3	1	1	8	2	3	2	2	1	3	1	3	2	1	4	3	1	1	45
2.3.1.46	0	0	0	0	1	1	1	0	0	1	0	1	1	1	1	0	2	1	1	1	0	0	1	0	0	1	0	0
2.3.3.13	2	2	1	3	2	2	3	3	1	2	2	2	1	2	2	0	2	1	0	0	2	3	1	1	1	1	1	6
1.4.1.4	2	1	0	0	0	0	0	0	0	1	0	1	1	0	0	1	2	1	0	0	0	1	1	1	1	0	0	3
6.3.4.15	1	1	1	1	2	1	1	2	1	2	1	1	1	1	1	1	2	1	1	0	1	1	1	1	1	1	1	3
1.3.3.1	2	2	0	1	2	1	1	1	3	1	1	1	1	1	1	1	2	2	2	1	1	1	2	1	1	1	1	3
4.1.3.1	0	0	0	0	1	0	1	0	1	0	0	0	1	0	0	0	2	0	0	0	0	0	0	1	1	1	0	3
1.4.3.4	0	0	1	0	0	0	1	0	1	0	0	0	0	0	2	0	0	0	0	0	1	1	0	0	0	0	0	0
1.3.3.4	0	0	1	0	0	0	0	0	1	0	0	0	1	0	0	0	2	0	0	0	0	0	0	0	0	1	1	0
3.5.4.25	1	1	1	1	2	2	1	2	2	1	1	1	1	1	1	1	2	0	0	0	1	1	0	2	2	2	1	3
4.3.1.19	2	2	1	1	1	2	1	2	3	0	0	0	1	1	1	1	4	1	1	0	0	0	1	3	1	1	2	12
1.3.1.9	1	1	1	1	3	3	3	2	1	0	0	1	1	0	0	0	2	0	0	0	0	0	0	1	1	0	1	6
3.5.2.3	2	2	1	2	2	2	2	2	2	1	1	1	1	1	1	1	2	1	2	1	1	1	1	2	3	1	1	6
6.1.1.17	1	1	1	1	2	2	1	2	1	1	1	1	0	1	1	1	2	1	0	0	1	1	2	1	1	1	0	3
4.2.1.9	2	1	1	1	1	3	4	1	1	2	1	1	1	1	3	0	6	1	0	0	2	2	1	3	2	1	1	15
1.1.1.49	2	1	1	1	1	1	1	0	1	0	0	0	1	1	0	0	2	1	1	1	1	0	1	0	0	1	1	0
1.5.3.1	0	0	0	0	4	4	0	2	1	0	0	0	0	0	0	0	0	0	0	0	0	0	0	0	4	0	0	0
3.5.99.6	1	1	0	1	0	0	0	0	0	1	0	0	2	0	1	1	2	1	1	1	0	0	0	0	0	1	1	0
3.5.4.26	1	1	1	1	1	1	1	1	1	1	1	1	1	1	1	1	2	0	0	0	1	1	1	1	1	1	1	3
6.1.1.24	0	0	0	0	0	0	0	0	0	0	1	0	1	1	0	0	0	0	1	1	0	0	0	0	0	0	1	0
1.5.99.8	1	1	1	1	1	1	1	1	0	0	0	0	1	0	0	0	2	0	0	0	1	1	0	1	1	1	1	3
6.3.5.5	2	2	2	2	2	2	2	2	2	3	3	4	4	3	2	2	4	2	2	4	3	2	2	2	2	2	2	9
1.3.99.7	0	0	1	0	1	1	1	1	2	0	0	0	0	0	0	0	0	0	0	0	0	0	0	1	1	0	0	6
2.7.9.3	0	0	0	0	1	1	0	0	1	0	0	0	0	0	0	1	2	0	0	0	1	2	0	0	0	0	0	3
2.4.1.25	2	1	2	1	0	1	1	1	2	0	0	0	0	0	2	1	2	2	0	0	0	0	2	0	0	1	0	3
1.1.1.81	0	0	0	0	2	2	1	2	1	0	0	0	0	1	0	0	2	0	0	0	1	1	0	0	0	0	0	3
2.5.1.15	1	1	0	1	1	1	1	1	0	1	1	1	1	1	1	1	2	1	0	0	1	1	1	2	1	1	1	3
3.6.1.31	1	1	1	1	1	1	2	1	1	1	1	1	1	1	1	0	2	1	1	0	0	0	1	1	1	1	1	3
2.4.2.22	0	0	0	0	1	1	1	1	1	1	0	0	1	0	1	2	2	1	1	1	0	1	1	1	1	1	1	0
2.7.1.20	0	0	1	0	0	0	0	0	1	0	0	0	0	0	0	0	0	0	0	0	0	0	0	0	0	0	0	3
4.2.1.2	1	1	2	0	1	1	3	2	1	2	2	2	1	2	2	0	6	0	1	1	2	2	0	2	2	2	1	12
1.1.1.262	1	1	0	1	1	2	1	1	0	0	0	1	1	0	0	0	2	0	0	0	1	1	0	1	1	1	0	6
5.1.3.14	1	1	0	1	0	0	0	2	1	2	1	2	1	1	1	1	2	0	0	2	0	1	0	1	1	1	3	0
4.2.3.4	2	2	1	1	1	1	2	1	1	1	1	1	1	1	1	1	2	1	0	0	1	2	1	1	1	1	1	3
2.7.1.23	2	2	1	2	1	1	1	1	1	1	1	1	2	1	1	1	2	1	1	1	1	1	1	1	1	1	1	3
2.1.2.1	1	1	3	1	1	1	2	2	1	1	1	1	1	1	1	1	2	1	1	1	1	1	1	1	1	2	1	6
2.7.4.16	1	1	0	1	0	0	1	1	0	0	0	0	1	0	0	0	2	0	0	0	1	0	0	1	1	1	0	3
1.1.1.25	1	1	1	1	1	1	1	1	1	1	1	1	1	1	1	1	2	1	2	0	1	1	1	1	1	1	1	3
2.7.7.23	1	1	1	1	1	1	1	1	1	1	1	1	1	1	1	1	2	1	0	1	1	2	1	1	1	1	1	3
5.4.3.8	2	1	1	1	1	1	1	0	2	1	2	1	2	0	1	1	2	0	0	0	2	1	0	1	1	1	2	3
1.17.4.2	0	0	0	0	1	0	0	1	0	2	1	1	1	1	1	2	2	1	2	2	1	1	1	0	0	1	1	0
1.2.1.10	0	0	0	0	0	0	0	0	1	2	0	1	1	0	2	1	4	1	1	1	0	0	1	0	0	1	1	0
2.6.1.11	1	2	1	0	1	2	3	4	1	2	1	1	2	0	1	0	2	1	0	0	1	1	1	2	2	1	2	9
5.1.3.15	0	0	1	0	0	0	0	0	0	0	0	0	0	0	0	0	2	1	0	0	0	0	0	0	1	1	0	0
3.1.2.14	2	0	1	0	0	0	0	0	0	0	0	0	0	0	0	0	0	0	1	1	0	1	0	0	0	0	0	0
3.5.1.1	2	2	0	2	2	1	0	1	1	1	0	0	2	0	1	1	4	0	1	1	0	1	1	1	1	1	1	3
4.1.1.11	1	1	0	1	0	0	0	1	0	1	1	1	1	1	1	0	2	0	0	0	0	0	0	1	1	0	1	3
1.1.1.37	1	1	4	0	1	1	1	1	1	0	0	0	1	0	0	0	2	0	0	0	1	0	0	1	1	1	0	3
2.6.1.52	1	1	1	0	1	1	1	1	1	0	0	1	1	0	1	0	2	1	0	0	1	1	1	1	1	1	0	3
2.3.1.35	2	2	1	1	1	1	1	1	2	2	0	1	1	1	1	0	0	1	0	0	1	1	1	1	1	0	1	3
2.2.1.9	1	1	1	1	0	0	0	0	1	0	0	0	1	0	0	0	2	1	0	0	1	0	0	0	0	1	1	0
6.3.1.5	1	1	0	0	0	0	1	1	0	0	0	0	1	1	0	0	2	0	1	1	0	0	0	0	0	1	1	0
6.3.5.7	4	4	1	3	4	4	9	3	4	6	3	6	3	3	3	0	0	3	3	3	3	4	3	4	3	0	3	18
1.1.1.40	0	0	5	0	2	2	1	1	0	0	0	0	0	0	0	0	2	0	0	0	1	0	0	1	1	1	0	9
2.3.1.12	1	1	3	1	1	1	1	1	2	0	1	0	2	0	0	0	2	0	1	0	0	1	0	2	2	1	1	6
2.5.1.48	0	0	1	0	0	0	0	2	1	2	0	1	1	0	0	0	2	1	0	0	0	0	1	0	0	1	2	0
1.1.1.60	1	0	0	0	0	0	0	0	0	0	0	0	0	0	0	1	4	0	0	0	0	0	0	1	0	0	0	6
2.5.1.19	1	1	1	1	1	1	1	1	1	1	1	2	1	1	1	1	2	1	0	0	1	1	1	1	1	1	1	3
2.7.2.11	1	1	1	1	1	1	1	1	1	1	1	1	2	1	1	1	2	1	1	0	1	1	1	1	1	1	0	3
2.7.4.14	1	1	2	1	1	1	1	1	1	1	1	1	1	1	1	1	2	0	1	1	1	1	0	1	1	1	1	3
4.2.3.1	2	2	1	2	1	1	1	1	1	1	1	1	2	1	1	0	2	1	1	1	1	1	1	1	1	1	1	6
1.11.1.6	0	0	1	0	1	2	2	2	0	0	0	0	3	0	0	0	4	0	0	0	1	1	0	3	1	2	1	3
3.5.3.1	0	0	0	0	1	1	1	0	1	1	0	0	3	0	0	0	0	0	0	2	0	1	0	0	0	0	1	3
2.6.1.21	0	0	0	0	1	2	1	1	0	1	0	0	1	0	1	0	0	0	0	0	0	1	0	0	0	0	1	6
4.2.1.20	2	4	2	2	3	3	4	3	3	2	3	3	2	2	2	0	4	2	2	0	3	2	2	3	2	2	2	6
1.1.1.3	1	1	1	1	1	1	1	1	2	1	1	2	1	1	1	0	4	1	1	1	1	1	1	2	1	2	1	3
4.2.1.51	1	1	0	0	1	1	1	1	1	1	1	1	1	1	1	0	2	1	0	0	1	1	1	1	1	1	1	3
3.5.1.16	0	0	1	0	0	1	2	0	1	0	0	0	1	0	0	0	2	0	0	0	0	0	0	0	1	1	0	6
6.3.2.2	0	0	1	0	1	1	1	1	0	1	0	0	0	0	1	1	2	0	1	0	0	0	1	1	1	1	0	3
4.2.3.12	2	2	0	1	0	0	1	1	2	2	1	1	1	1	1	0	2	0	0	0	2	1	0	1	1	1	1	3
3.8.1.2	0	0	0	0	0	0	2	0	1	1	0	0	1	0	0	0	0	0	0	0	0	0	0	0	0	0	0	6
6.4.1.4	0	0	1	0	2	2	2	2	2	0	0	0	0	0	0	0	0	0	0	0	1	1	0	2	0	0	0	6
2.7.1.69	0	0	0	1	4	4	3	4	5	22	2	0	27	0	60	20	72	1	39	17	4	3	1	2	1	20	20	6
1.14.13.2	0	0	0	0	0	0	1	0	0	0	0	0	1	0	0	0	0	0	0	0	0	0	0	1	1	0	0	0
1.14.15.3	0	0	0	0	1	1	0	0	0	0	0	0	0	0	0	0	0	0	0	0	0	0	0	1	1	0	0	0
1.4.3.19	0	0	0	0	0	0	1	0	0	0	0	0	1	0	0	0	0	0	0	0	0	0	0	1	1	0	0	0
2.7.7.10	0	0	0	0	0	0	0	0	0	1	0	0	1	0	0	0	0	1	1	0	0	0	0	0	0	0	0	0
2.7.7.43	0	0	0	0	1	0	0	0	0	0	0	1	0	0	0	0	0	0	0	0	1	1	0	0	0	0	0	0
4.1.2.9	1	1	0	0	0	0	0	0	0	0	0	0	0	0	0	0	0	0	1	1	0	0	0	0	0	0	0	0
2.3.1.168	0	0	1	0	0	0	0	0	0	0	0	0	1	0	0	0	0	0	1	0	0	0	0	0	0	0	1	0
3.5.3.6	0	0	0	0	0	0	0	0	0	0	0	0	1	0	0	1	0	0	0	0	0	0	0	0	0	1	1	0
3.5.1.5	3	3	0	0	3	3	3	0	0	0	3	3	0	0	0	0	0	0	0	0	0	0	0	3	3	0	3	9
2.4.2.8	0	0	0	0	1	1	0	0	1	1	1	1	1	1	2	2	2	1	1	1	1	1	1	1	1	1	1	0
4.2.1.52	1	1	1	1	1	3	5	3	1	2	1	1	2	1	4	1	6	1	1	1	2	1	1	4	1	1	1	15
2.1.2.11	1	1	0	1	1	1	1	1	1	1	1	1	1	1	1	0	2	0	0	0	1	1	0	1	1	1	1	3
3.2.1.20	0	2	0	0	0	0	1	1	2	1	0	0	2	0	1	3	2	1	2	2	0	0	2	0	0	0	1	0
2.6.1.13	1	0	1	0	0	0	0	1	0	0	0	0	1	0	0	0	0	0	0	0	0	1	0	0	0	0	0	3
4.2.1.18	0	0	0	0	1	1	0	1	1	0	0	0	0	0	0	0	0	0	0	0	0	0	0	1	0	0	0	3
2.3.1.180	1	1	1	1	2	1	2	1	2	2	1	3	2	0	2	1	2	0	1	0	4	3	0	1	1	2	1	6
1.1.1.85	1	1	1	1	1	1	1	1	2	1	1	1	1	1	1	0	2	1	0	0	1	1	1	1	1	1	1	6
3.1.3.1	0	0	0	0	0	0	1	1	1	0	1	0	1	1	0	0	2	0	0	0	0	1	1	0	0	0	2	0
2.3.1.15	2	2	2	2	2	2	2	2	0	2	2	2	2	2	2	1	6	0	2	2	2	1	0	1	1	3	2	6
2.3.1.47	1	1	1	0	0	0	1	0	0	0	0	0	1	0	0	0	2	0	0	0	0	0	0	0	1	1	1	3
6.2.1.17	0	0	0	0	1	1	1	1	1	0	0	0	0	0	0	0	2	0	0	0	1	1	0	0	0	1	0	3
1.3.99.10	0	0	1	0	0	0	1	2	0	0	0	0	0	0	0	0	0	0	0	0	0	0	0	1	0	0	0	3
5.1.3.20	0	0	0	0	0	0	1	1	0	0	0	0	0	0	0	0	2	0	0	0	0	0	0	0	0	1	0	3
2.1.1.107	2	2	0	0	1	2	2	2	2	1	1	1	2	0	1	1	4	0	0	0	1	1	0	1	1	2	1	6
2.3.1.181	1	1	2	1	1	1	1	1	1	0	1	0	0	0	0	0	2	0	0	0	0	1	0	1	1	1	0	3
2.7.1.148	1	1	1	1	1	1	1	1	0	1	1	1	1	1	1	1	2	1	1	0	1	1	1	1	1	1	1	3
2.7.7.3	1	1	0	1	1	1	1	1	1	1	1	1	1	1	1	1	2	1	1	1	1	1	0	1	1	1	1	3
3.6.1.15	1	1	0	1	1	1	1	1	1	1	1	1	1	1	1	1	2	1	1	1	1	1	0	1	1	1	1	3
4.1.1.36	1	1	0	1	1	1	1	1	1	1	1	1	1	1	1	1	2	0	1	1	1	1	1	1	1	1	1	3
4.2.1.19	1	1	1	1	1	1	1	1	1	1	1	1	1	1	1	0	2	1	1	0	1	1	1	1	1	1	1	3
5.3.1.16	1	1	1	1	1	1	1	1	1	1	1	1	1	1	1	0	2	1	1	0	1	1	1	1	1	1	1	3
6.3.2.5	1	1	0	1	1	1	1	1	1	1	1	1	1	1	1	1	2	0	1	1	1	1	1	1	1	1	1	3
1.2.4.1	2	2	3	2	2	3	4	2	8	0	0	0	4	0	0	0	2	0	2	0	0	4	0	3	3	1	2	12
1.1.1.169	1	1	1	1	0	1	3	1	4	1	0	0	1	0	3	1	2	0	1	0	0	1	0	0	0	1	2	6
4.3.2.1	1	1	1	1	2	2	1	1	1	1	1	1	1	1	1	1	2	1	1	0	1	1	1	1	1	1	1	6
1.2.1.72	0	0	0	0	0	0	0	0	0	0	0	0	0	0	0	0	2	0	0	0	0	1	0	0	0	1	0	0
4.1.3.27	3	4	2	2	2	2	1	3	2	2	2	2	1	2	2	0	4	1	0	0	3	2	1	2	2	2	2	6
1.5.1.12	1	1	1	1	1	1	1	1	1	0	0	0	1	0	0	0	2	0	0	0	1	1	0	1	1	1	1	3
3.5.4.12	0	0	1	1	0	0	0	0	0	1	1	1	1	1	1	1	0	0	0	1	1	1	0	0	0	1	1	0
3.2.1.26	0	0	1	0	0	0	0	0	0	1	0	0	2	1	3	1	0	1	1	2	0	0	1	0	0	1	1	0
2.5.1.6	2	2	1	2	1	1	1	2	1	1	1	1	1	1	2	1	2	1	1	1	2	1	1	1	1	1	1	3
1.3.1.12	0	2	0	0	0	0	1	2	1	1	1	1	1	0	0	0	2	1	0	0	0	1	1	0	1	1	1	3
1.11.1.15	5	5	5	3	1	1	1	2	2	2	0	2	3	1	3	2	6	2	2	1	3	5	0	2	4	3	3	6
1.2.7.3	0	0	0	0	0	0	3	2	4	2	4	4	0	9	3	0	0	0	0	0	12	12	0	0	0	0	2	0
1.1.1.267	1	1	1	1	1	1	1	1	0	1	1	1	1	1	1	1	2	1	0	0	1	1	1	1	1	1	0	3
1.17.7.1	1	1	1	1	1	1	1	1	0	1	1	1	1	1	1	1	2	1	0	0	1	1	1	1	1	1	0	3
4.6.1.12	1	1	1	1	1	1	1	1	0	1	1	1	1	1	1	1	2	1	0	0	1	1	1	1	1	1	0	3
4.1.1.17	0	0	1	0	1	1	2	1	0	0	0	0	0	1	0	0	4	0	1	1	1	1	0	0	1	1	0	0
1.2.4.2	0	0	1	0	1	1	1	1	1	0	0	0	1	0	0	0	2	0	0	0	0	0	0	1	1	1	1	3
2.6.1.62	0	0	1	0	1	0	1	0	0	1	1	1	1	0	0	0	2	0	0	0	0	0	0	1	1	1	1	3
4.1.1.19	2	1	0	1	0	0	1	0	1	0	0	2	1	0	0	0	4	0	0	0	1	1	0	0	1	1	0	3
2.4.1.157	1	1	0	1	0	0	0	0	0	0	0	0	1	0	0	0	0	0	1	0	0	0	0	0	0	0	1	0
2.4.2.2	0	0	0	0	0	0	0	0	0	1	0	0	1	1	0	1	0	0	1	0	0	0	0	0	0	0	1	0
4.1.1.9	0	0	1	0	0	0	1	1	0	0	0	0	0	0	0	0	0	0	0	0	0	0	0	0	0	0	0	3
1.13.11.27	1	1	1	1	0	0	1	0	1	0	0	0	0	0	0	0	0	0	0	0	0	0	0	1	0	1	0	3
1.17.1.2	1	1	1	1	1	1	2	1	0	1	1	1	1	1	0	1	2	1	0	0	1	1	1	1	1	1	0	3
1.2.99.5	0	0	0	0	0	0	0	0	1	0	1	0	0	0	0	0	0	0	0	0	2	0	0	0	0	0	0	0
2.7.1.33	1	1	1	1	1	1	1	1	1	1	1	1	2	1	1	1	2	1	1	1	1	1	1	1	1	1	1	3
3.5.99.3	0	0	0	0	1	0	0	0	0	0	0	0	0	0	1	0	0	0	0	0	0	0	0	0	2	0	0	0
6.3.4.13	1	1	1	1	1	1	1	1	2	1	1	1	1	1	1	1	2	1	1	1	1	1	1	1	1	1	1	3
1.3.99.3	0	0	0	0	0	0	20	0	0	0	0	0	0	0	0	0	0	0	0	0	1	0	0	0	1	0	0	18
1.4.1.3	0	0	1	1	0	1	0	0	2	0	0	0	0	1	0	0	0	0	0	0	0	0	0	1	1	0	0	3
3.5.3.19	0	0	0	0	1	1	1	0	0	0	0	0	0	1	0	0	2	0	0	0	0	0	0	1	1	0	0	3
5.4.4.2	1	1	1	1	0	0	0	0	1	0	0	0	2	0	0	0	4	0	0	0	1	0	0	1	1	2	1	0
1.1.1.23	2	2	1	1	1	2	1	1	1	1	1	1	1	1	1	0	2	1	1	0	1	2	1	0	1	1	1	3
2.7.4.6	1	1	3	1	1	1	1	1	1	0	0	1	1	0	1	1	2	0	1	0	1	1	0	1	1	1	1	3
1.3.3.3	2	2	1	1	0	1	1	0	1	0	0	0	0	0	0	0	2	0	0	0	0	0	0	1	1	1	0	3
4.3.1.17	0	0	0	0	1	1	0	0	0	2	0	0	2	0	3	4	6	1	2	2	0	0	1	1	0	2	2	3
2.4.2.10	2	2	1	1	1	1	1	1	1	1	1	0	1	1	1	1	2	1	1	1	1	1	1	1	1	1	1	3
4.1.1.1	0	0	0	0	0	0	0	0	0	1	0	0	0	0	0	0	0	0	0	0	0	0	0	1	0	0	0	0
4.3.2.2	1	1	0	1	1	2	1	2	1	1	1	1	1	1	1	1	2	1	1	1	1	1	1	1	1	1	1	3
1.1.1.122	0	0	0	0	0	1	0	0	0	0	0	0	0	0	0	0	0	0	0	0	0	0	0	1	0	0	0	0
1.1.1.39	0	0	1	0	0	0	0	0	0	0	0	0	0	0	0	0	0	0	1	0	0	0	0	0	0	0	0	0
1.1.1.9	0	0	0	0	0	0	0	1	0	0	0	0	0	0	0	0	0	0	0	0	0	0	1	0	0	0	0	0
1.14.13.39	0	0	0	0	0	0	0	0	0	0	0	0	1	0	0	0	0	0	0	0	0	0	0	0	0	0	1	0
1.21.3.1	1	0	0	0	0	0	0	0	0	0	0	0	0	0	0	0	0	0	0	0	0	0	0	0	1	0	0	0
2.5.1.26	0	0	0	0	0	0	1	0	0	0	0	0	0	0	0	0	0	0	0	0	1	0	0	0	0	0	0	0
2.7.7.1	0	0	1	0	0	0	0	0	0	0	0	0	0	0	0	0	0	0	0	0	1	0	0	0	0	0	0	0
2.8.3.1	0	0	0	0	0	0	0	0	0	0	0	0	0	0	0	1	0	0	0	0	0	0	0	0	0	0	1	0
3.5.1.54	0	0	0	0	0	0	0	1	0	0	0	0	0	0	0	0	0	0	0	0	0	0	0	0	1	0	0	0
4.1.1.82	0	0	0	0	0	0	0	0	0	0	0	0	0	0	1	0	0	0	0	0	1	0	0	0	0	0	0	0
4.1.2.5	1	1	0	0	1	2	2	1	1	1	0	0	0	1	1	0	2	1	0	0	0	1	1	0	0	1	1	3
6.2.1.14	0	0	0	0	0	0	0	0	0	0	0	0	1	0	0	0	0	0	0	0	0	0	0	0	0	0	1	0
2.7.1.12	1	1	1	1	0	0	1	0	0	0	0	0	1	1	0	0	4	1	1	1	0	0	1	1	1	1	1	0
4.99.1.1	2	1	1	2	1	1	1	1	0	0	0	0	2	0	0	0	2	0	1	0	0	0	0	1	1	1	1	3
3.5.1.14	2	1	0	0	0	0	0	0	0	0	0	1	1	0	0	0	0	0	1	0	0	0	1	0	0	0	2	0
3.6.1.23	0	0	1	0	1	1	1	1	0	2	1	1	0	0	1	2	2	1	1	1	1	0	1	1	1	0	0	3
2.7.7.19	2	2	1	0	0	0	1	0	2	2	0	1	0	0	0	1	2	1	0	0	0	0	1	1	1	1	0	3
3.1.3.5	3	2	1	1	1	1	2	2	3	0	0	1	0	2	1	0	8	0	0	0	2	0	0	1	2	4	1	6
3.2.2.1	3	2	0	0	0	0	0	0	1	0	0	0	1	0	0	1	0	1	0	2	0	0	1	0	1	0	1	0
2.7.7.41	1	1	2	1	2	1	1	1	1	1	1	1	1	1	1	1	4	1	1	1	1	1	1	1	2	2	1	3
2.4.2.18	2	2	1	1	1	1	1	1	1	1	1	1	1	1	1	0	2	1	1	0	1	2	1	1	1	1	1	3
2.7.8.8	0	0	0	0	1	1	1	1	0	2	0	0	1	0	1	1	2	0	0	0	1	1	0	1	1	1	0	3
2.8.1.8	2	2	2	2	1	1	1	1	1	0	1	0	1	0	0	0	2	0	0	0	0	1	0	2	2	1	1	3
3.5.2.17	0	0	1	0	1	1	0	0	0	0	0	0	0	0	0	0	2	0	0	0	0	0	0	2	2	0	0	0
2.5.1.54	4	4	1	2	1	1	2	1	3	1	1	2	1	1	3	1	6	2	0	0	1	2	2	2	2	3	1	6
4.2.1.10	1	1	1	1	1	1	1	1	1	1	1	1	2	1	1	1	2	1	0	0	1	1	1	2	2	1	1	3
2.7.2.8	1	1	1	1	1	1	1	1	2	1	1	1	1	1	1	0	2	1	0	0	1	1	1	1	1	1	1	3
2.7.9.2	4	5	0	2	0	0	0	0	0	1	0	0	3	0	4	0	2	0	0	0	1	5	0	1	1	1	0	3
3.5.4.13	1	1	0	0	1	1	1	1	1	1	0	1	0	0	1	0	2	1	0	0	0	0	1	1	1	0	0	3
1.14.16.1	0	0	1	0	0	0	0	0	1	0	0	0	0	0	0	0	0	0	0	0	0	0	0	0	0	1	0	0
1.2.1.9	0	0	0	0	0	0	0	0	0	1	0	0	0	0	0	1	0	0	0	0	0	0	0	0	1	0	0	0
4.1.1.4	0	0	0	0	0	0	0	0	0	1	0	0	0	0	1	0	0	0	1	0	0	0	0	0	0	0	0	0
4.1.2.22	1	1	0	0	0	0	0	0	0	0	0	0	0	0	0	0	0	0	0	0	0	0	1	0	0	0	0	0
4.1.2.27	0	0	1	0	0	0	0	0	1	0	0	0	0	0	0	0	0	0	0	0	1	0	0	0	0	0	0	0
3.2.1.45	0	0	0	0	0	0	0	0	0	0	1	0	0	0	1	0	0	0	0	0	0	0	1	0	0	0	0	0
1.1.1.1	2	3	1	1	1	1	7	2	3	3	2	1	4	0	2	2	8	3	2	2	2	0	2	1	5	1	3	9
2.6.1.1	1	1	3	1	2	2	1	1	1	3	1	2	1	2	2	1	2	1	0	0	2	1	1	1	1	1	0	12
2.7.1.35	0	0	1	0	0	0	1	2	0	1	0	0	0	0	1	1	4	1	1	1	0	1	1	0	0	0	0	3
2.7.1.30	1	1	1	0	2	1	1	2	1	1	0	1	1	2	1	1	2	0	2	2	1	1	0	1	1	1	1	3
2.4.2.7	1	1	1	1	1	1	1	1	1	1	1	1	1	1	1	1	2	1	1	1	0	2	1	0	0	1	1	3
6.3.5.4	0	0	2	0	0	1	0	10	0	2	1	1	2	0	1	0	2	0	1	1	0	1	1	0	0	1	0	12
4.99.1.4	0	0	0	0	1	1	1	1	2	1	1	0	2	0	0	0	2	0	0	0	0	0	0	1	1	1	1	3
2.3.1.1	2	2	2	1	1	1	1	1	3	2	0	1	1	1	1	0	2	1	0	0	2	2	1	2	2	1	1	3
3.1.3.25	2	2	2	2	2	2	1	3	2	0	0	0	1	1	0	0	2	1	1	0	1	0	0	1	1	1	1	6
4.1.1.49	0	0	1	0	1	1	1	0	0	0	0	0	1	0	0	0	2	0	1	1	1	0	0	0	0	1	1	0
1.1.1.22	1	1	2	1	1	1	1	1	1	0	0	1	1	0	1	0	2	0	0	0	1	1	0	1	2	1	0	3
2.9.1.1	0	0	0	0	0	0	0	0	1	0	0	0	0	0	0	1	2	0	1	0	1	1	0	0	0	0	0	0
4.2.1.12	0	0	0	0	1	1	0	0	0	0	0	0	0	0	0	0	2	0	0	0	0	0	0	1	1	1	0	0
1.1.1.44	2	1	1	1	0	0	1	0	1	0	0	0	2	1	1	0	2	1	2	1	1	0	2	0	0	1	1	0
3.1.3.77	0	0	0	0	0	0	0	0	0	0	0	0	2	0	0	0	0	0	0	0	1	0	0	0	0	0	0	0
2.7.1.60	0	0	0	0	0	0	0	0	0	0	0	0	0	0	0	0	2	0	0	0	0	0	0	0	0	1	0	0
3.4.11.23	0	0	0	0	0	0	0	0	0	0	0	0	0	0	0	0	2	0	0	0	0	0	0	0	0	1	0	0
6.3.1.11	0	0	0	0	0	0	0	0	0	0	0	0	0	0	0	0	2	0	0	0	0	0	0	1	0	0	0	0
4.1.1.8	0	0	0	0	0	0	0	0	0	0	0	0	0	0	0	0	2	0	0	1	0	0	0	0	0	0	0	0
5.1.1.1	1	1	0	1	1	1	1	1	1	2	8	1	2	0	2	2	4	1	1	1	1	1	1	2	2	2	2	6
1.12.98.1	1	1	1	1	0	0	1	1	1	0	0	0	0	0	0	0	0	0	0	0	2	2	0	0	0	0	0	0
2.7.7.9	1	1	1	0	1	2	1	1	0	2	1	1	2	0	1	2	4	1	1	2	0	1	1	1	1	1	1	3
3.2.1.52	1	1	0	1	1	1	1	1	1	1	0	1	1	1	0	2	2	0	1	0	1	1	0	1	1	3	0	3
2.7.1.71	1	1	0	1	1	1	2	1	1	1	1	2	1	1	1	1	4	1	0	0	2	2	1	1	1	1	1	3
1.2.4.4	0	0	1	0	0	1	0	0	2	0	1	0	2	0	0	0	0	0	2	0	0	0	0	0	0	0	2	0
2.4.2.3	0	0	0	0	0	0	0	0	0	0	0	0	0	0	1	1	2	0	1	0	0	0	0	0	0	2	0	0
2.7.7.7	13	13	9	8	15	14	12	11	10	12	9	11	8	9	8	8	24	8	9	11	9	10	8	8	9	13	9	36
5.1.1.3	1	1	0	1	1	1	1	0	1	1	1	1	1	0	2	1	2	1	0	1	1	1	1	2	1	1	1	0
6.4.1.2	3	3	2	3	3	3	3	3	3	3	0	0	4	0	4	3	6	0	3	0	1	0	0	3	3	3	4	15
2.5.1.7	1	1	0	1	1	1	1	1	1	2	2	4	2	1	2	2	2	1	1	1	1	1	1	1	1	1	2	6
1.1.5.2	0	0	0	0	0	2	0	0	0	0	0	0	0	0	0	0	2	0	0	0	0	0	0	2	1	0	0	0
2.3.1.61	0	0	1	0	1	1	1	1	2	0	0	0	1	0	0	0	2	0	0	0	0	0	0	1	1	1	1	3
2.6.1.19	1	1	0	0	1	1	1	0	1	2	0	0	1	0	1	0	4	0	0	0	0	1	0	1	1	1	0	6
2.7.1.24	1	1	1	1	1	1	1	1	1	1	1	1	1	1	1	1	2	1	1	1	0	1	1	1	1	1	1	3
6.3.4.5	1	1	1	1	1	1	1	1	1	1	1	1	1	1	1	1	2	1	1	0	1	1	1	1	1	1	1	3
1.17.4.1	1	1	2	0	2	2	1	4	2	3	0	1	2	1	2	2	8	2	2	1	1	1	0	2	2	2	2	6
3.5.4.19	2	1	1	1	1	1	1	1	1	1	1	1	1	1	1	0	2	1	1	0	1	1	1	1	1	1	1	3
6.3.2.3	1	1	1	1	1	1	1	1	0	0	0	0	0	0	0	0	2	0	0	0	0	0	0	1	1	1	0	3
2.4.2.9	2	2	1	2	1	1	0	1	2	2	2	2	2	1	2	2	2	1	2	3	0	2	1	1	1	1	2	3
5.4.99.5	1	2	0	1	0	1	0	0	2	1	2	2	3	1	2	2	4	1	1	0	1	2	1	1	1	2	2	3
5.3.1.22	0	0	0	0	1	0	1	1	2	0	0	0	0	0	0	0	2	0	0	0	0	0	0	1	1	0	0	3
2.5.1.3	1	1	0	1	2	2	2	1	1	2	1	1	1	0	2	2	2	0	1	0	2	1	0	1	2	1	1	6
2.7.7.4	1	1	2	1	1	1	2	2	2	2	2	2	1	0	2	0	4	0	0	0	2	2	0	2	2	2	0	6
1.8.1.2	0	0	1	0	2	1	2	0	1	0	0	0	2	0	0	0	4	0	0	0	0	0	0	2	1	2	1	3
4.2.3.5	1	1	1	1	1	1	1	1	1	1	1	1	1	1	1	1	2	1	0	0	1	2	1	1	1	1	1	3
5.1.3.2	6	2	1	1	1	1	2	3	1	4	2	1	5	0	1	2	2	2	2	1	1	1	2	4	3	1	2	3
5.1.1.7	2	2	1	1	1	1	1	1	0	1	1	1	1	1	1	1	2	1	1	1	1	1	1	1	1	1	0	3
2.6.1.17	0	1	0	0	1	2	2	4	0	1	0	0	1	0	1	0	2	0	0	0	0	0	0	1	1	1	0	6
4.1.1.37	1	1	2	1	1	1	1	1	1	0	1	1	1	0	1	0	2	0	0	0	1	2	0	1	1	1	1	3
2.3.1.39	1	1	1	1	1	1	1	1	1	1	1	1	1	1	1	1	2	0	1	0	2	0	0	2	2	1	1	3
2.6.1.9	2	2	1	1	2	2	1	1	2	2	2	2	1	1	2	1	2	1	2	0	2	2	1	1	1	1	1	6
3.5.3.11	1	1	0	1	2	2	0	0	0	0	1	1	1	0	0	1	2	0	0	0	1	1	0	0	0	1	0	6
2.6.1.42	0	0	2	0	2	3	2	4	2	2	1	1	2	1	2	1	2	1	1	1	2	2	1	1	1	1	1	6
2.5.1.56	0	0	0	0	1	0	0	0	0	1	0	2	0	0	1	0	0	0	0	0	2	1	0	0	0	0	0	0
3.2.1.23	0	0	1	0	0	0	0	0	1	1	2	1	3	2	2	4	4	3	1	4	0	0	4	0	0	1	0	0
5.4.2.8	3	3	1	1	0	1	1	1	3	2	1	0	1	0	0	1	2	0	0	0	1	0	0	1	2	3	0	6
1.2.1.11	1	1	1	1	1	1	1	1	1	2	1	1	1	1	2	1	4	1	1	1	1	1	1	1	1	2	1	3
3.3.1.1	1	1	1	1	1	1	1	1	1	0	1	1	0	1	0	0	0	1	0	0	1	1	0	1	1	0	0	3
3.5.2.5	0	1	1	0	0	0	0	0	0	0	0	0	1	0	0	0	2	0	0	0	0	0	0	0	0	0	0	3
1.1.1.79	0	0	0	0	1	1	0	1	0	0	0	0	0	0	0	0	2	0	0	0	0	0	0	0	0	0	0	3
2.7.7.6	5	5	13	5	4	4	5	4	4	4	4	4	5	4	4	4	8	4	5	5	4	4	4	4	4	4	5	12
2.4.1.182	2	2	0	2	1	1	1	1	0	0	0	0	0	0	0	0	2	0	0	0	1	1	0	1	1	1	0	3
2.7.8.5	1	1	1	1	1	1	2	2	3	2	2	2	1	1	2	1	2	2	1	1	1	1	3	1	2	1	1	3
1.4.3.5	1	1	0	1	1	1	1	1	0	0	0	0	0	0	0	0	2	0	0	0	0	0	0	1	1	1	0	3
3.4.13.3	0	0	0	0	0	0	0	0	0	0	0	1	0	0	1	2	2	0	1	0	0	0	0	1	1	1	0	0
2.3.1.41	0	0	0	0	1	2	1	0	0	0	0	0	0	0	0	0	2	0	0	0	0	0	0	1	2	1	0	0
3.1.1.45	6	4	2	0	0	0	2	1	1	0	0	0	0	0	0	0	2	0	0	0	0	1	0	1	1	0	0	9
2.7.1.63	1	1	0	1	0	0	0	0	0	0	0	0	0	0	0	0	0	1	0	0	0	0	1	0	0	0	0	0
4.2.1.22	1	0	0	0	0	0	1	1	0	0	0	0	0	0	0	0	0	1	0	0	0	0	1	0	0	0	0	0
1.3.1.76	0	0	0	0	1	1	1	1	2	1	1	0	1	0	0	0	2	0	0	0	0	0	0	1	1	1	1	3
2.3.1.51	2	1	0	1	2	2	2	2	2	2	1	1	0	1	3	2	2	1	1	1	2	1	1	1	1	1	1	6
4.1.1.12	0	0	0	0	0	0	0	0	0	0	0	0	0	0	1	2	0	0	1	1	0	0	0	0	0	0	0	0
2.3.3.9	0	0	1	0	2	1	1	0	1	0	0	0	1	0	0	0	4	0	0	0	0	0	0	1	1	2	0	3
1.3.1.26	1	1	1	1	1	1	1	1	1	1	1	2	1	1	2	1	2	1	1	1	1	1	1	1	1	1	1	3
2.1.2.3	1	1	1	1	1	1	1	1	1	2	1	1	1	1	2	1	2	1	1	1	1	1	1	1	1	1	1	3
2.6.1.16	1	1	1	1	1	1	1	1	2	1	1	1	1	2	1	1	2	1	1	1	1	1	1	1	1	1	1	3
5.1.3.1	1	1	2	1	1	1	1	1	1	1	1	1	1	1	2	1	2	1	1	1	1	1	1	1	1	1	1	3
6.3.2.6	1	1	1	1	1	2	2	1	1	1	1	1	1	1	1	1	2	1	1	1	1	1	1	1	1	1	1	3
6.3.4.4	1	1	1	1	1	1	1	2	1	1	1	1	1	1	2	1	2	1	1	1	1	1	1	1	1	1	1	3
1.2.1.70	1	1	1	1	0	0	0	1	1	1	1	1	1	0	1	1	2	0	0	0	1	1	0	1	1	1	1	3
2.7.1.107	1	1	0	1	1	1	1	0	1	1	1	0	0	1	1	1	2	0	1	0	0	1	0	1	1	1	1	3
1.1.1.95	1	1	3	1	1	4	3	1	1	2	1	1	1	2	2	1	2	1	0	0	1	1	1	1	1	2	1	9
2.3.1.157	1	1	0	1	1	1	1	1	1	1	1	1	1	1	1	1	2	1	0	1	0	1	1	1	1	1	1	3
5.3.1.24	1	1	1	1	1	1	1	1	1	1	1	1	1	1	1	0	2	0	1	0	2	1	0	1	1	1	1	3
1.1.1.10	0	0	0	0	0	0	0	0	0	0	0	0	0	0	0	0	0	0	0	0	0	0	0	0	0	0	0	0
1.1.1.101	0	0	0	0	0	0	0	0	0	0	0	0	0	0	0	0	0	0	0	0	0	0	0	0	0	0	0	0
1.1.1.102	0	0	0	0	0	0	0	0	0	0	0	0	0	0	0	0	0	0	0	0	0	0	0	0	0	0	0	0
1.1.1.105	0	0	0	0	0	0	0	0	0	0	0	0	0	0	0	0	0	0	0	0	0	0	0	0	0	0	0	0
1.1.1.12	0	0	0	0	0	0	0	0	0	0	0	0	0	0	0	0	0	0	0	0	0	0	0	0	0	0	0	0
1.1.1.145	0	0	0	0	0	0	0	0	0	0	0	0	0	0	0	0	0	0	0	0	0	0	0	0	0	0	0	0
1.1.1.146	0	0	0	0	0	0	0	0	0	0	0	0	0	0	0	0	0	0	0	0	0	0	0	0	0	0	0	0
1.1.1.153	0	0	0	0	0	0	0	0	0	0	0	0	0	0	0	0	0	0	0	0	0	0	0	0	0	0	0	0
1.1.1.161	0	0	0	0	0	0	0	0	0	0	0	0	0	0	0	0	0	0	0	0	0	0	0	0	0	0	0	0
1.1.1.178	0	0	0	0	0	0	0	0	0	0	0	0	0	0	0	0	0	0	0	0	0	0	0	0	0	0	0	0
1.1.1.181	0	0	0	0	0	0	0	0	0	0	0	0	0	0	0	0	0	0	0	0	0	0	0	0	0	0	0	0
1.1.1.189	0	0	0	0	0	0	0	0	0	0	0	0	0	0	0	0	0	0	0	0	0	0	0	0	0	0	0	0
1.1.1.19	0	0	0	0	0	0	0	0	0	0	0	0	0	0	0	0	0	0	0	0	0	0	0	0	0	0	0	0
1.1.1.194	0	0	0	0	0	0	0	0	0	0	0	0	0	0	0	0	0	0	0	0	0	0	0	0	0	0	0	0
1.1.1.195	0	0	0	0	0	0	0	0	0	0	0	0	0	0	0	0	0	0	0	0	0	0	0	0	0	0	0	0
1.1.1.211	0	0	0	0	0	0	0	0	0	0	0	0	0	0	0	0	0	0	0	0	0	0	0	0	0	0	0	0
1.1.1.220	0	0	0	0	0	0	0	0	0	0	0	0	0	0	0	0	0	0	0	0	0	0	0	0	0	0	0	0
1.1.1.239	0	0	0	0	0	0	0	0	0	0	0	0	0	0	0	0	0	0	0	0	0	0	0	0	0	0	0	0
1.1.1.244	0	0	0	0	0	0	0	0	0	0	0	0	0	0	0	0	0	0	0	0	0	0	0	0	0	0	0	0
1.1.1.247	0	0	0	0	0	0	0	0	0	0	0	0	0	0	0	0	0	0	0	0	0	0	0	0	0	0	0	0
1.1.1.248	0	0	0	0	0	0	0	0	0	0	0	0	0	0	0	0	0	0	0	0	0	0	0	0	0	0	0	0
1.1.1.256	0	0	0	0	0	0	0	0	0	0	0	0	0	0	0	0	0	0	0	0	0	0	0	0	0	0	0	0
1.1.1.270	0	0	0	0	0	0	0	0	0	0	0	0	0	0	0	0	0	0	0	0	0	0	0	0	0	0	0	0
1.1.1.286	0	0	0	0	0	0	0	0	0	0	0	0	0	0	0	0	0	0	0	0	0	0	0	0	0	0	0	0
1.1.1.288	0	0	0	0	0	0	0	0	0	0	0	0	0	0	0	0	0	0	0	0	0	0	0	0	0	0	0	0
1.1.1.43	0	0	0	0	0	0	0	0	0	0	0	0	0	0	0	0	0	0	0	0	0	0	0	0	0	0	0	0
1.1.1.45	0	0	0	0	0	0	0	0	0	0	0	0	0	0	0	0	0	0	0	0	0	0	0	0	0	0	0	0
1.1.1.50	0	0	0	0	0	0	0	0	0	0	0	0	0	0	0	0	0	0	0	0	0	0	0	0	0	0	0	0
1.1.1.51	0	0	0	0	0	0	0	0	0	0	0	0	0	0	0	0	0	0	0	0	0	0	0	0	0	0	0	0
1.1.1.53	0	0	0	0	0	0	0	0	0	0	0	0	0	0	0	0	0	0	0	0	0	0	0	0	0	0	0	0
1.1.1.56	0	0	0	0	0	0	0	0	0	0	0	0	0	0	0	0	0	0	0	0	0	0	0	0	0	0	0	0
1.1.1.59	0	0	0	0	0	0	0	0	0	0	0	0	0	0	0	0	0	0	0	0	0	0	0	0	0	0	0	0
1.1.1.62	0	0	0	0	0	0	0	0	0	0	0	0	0	0	0	0	0	0	0	0	0	0	0	0	0	0	0	0
1.1.1.63	0	0	0	0	0	0	0	0	0	0	0	0	0	0	0	0	0	0	0	0	0	0	0	0	0	0	0	0
1.1.1.64	0	0	0	0	0	0	0	0	0	0	0	0	0	0	0	0	0	0	0	0	0	0	0	0	0	0	0	0
1.1.1.71	0	0	0	0	0	0	0	0	0	0	0	0	0	0	0	0	0	0	0	0	0	0	0	0	0	0	0	0
1.1.1.82	0	0	0	0	0	0	0	0	0	0	0	0	0	0	0	0	0	0	0	0	0	0	0	0	0	0	0	0
1.1.1.87	0	0	0	0	0	0	0	0	0	0	0	0	0	0	0	0	0	0	0	0	0	0	0	0	0	0	0	0
1.1.3.12	0	0	0	0	0	0	0	0	0	0	0	0	0	0	0	0	0	0	0	0	0	0	0	0	0	0	0	0
1.1.3.13	0	0	0	0	0	0	0	0	0	0	0	0	0	0	0	0	0	0	0	0	0	0	0	0	0	0	0	0
1.1.3.4	0	0	0	0	0	0	0	0	0	0	0	0	0	0	0	0	0	0	0	0	0	0	0	0	0	0	0	0
1.1.3.5	0	0	0	0	0	0	0	0	0	0	0	0	0	0	0	0	0	0	0	0	0	0	0	0	0	0	0	0
1.1.3.8	0	0	0	0	0	0	0	0	0	0	0	0	0	0	0	0	0	0	0	0	0	0	0	0	0	0	0	0
1.1.4.1	0	0	0	0	0	0	0	0	0	0	0	0	0	0	0	0	0	0	0	0	0	0	0	0	0	0	0	0
1.1.99.10	0	0	0	0	0	0	0	0	0	0	0	0	0	0	0	0	0	0	0	0	0	0	0	0	0	0	0	0
1.1.99.7	0	0	0	0	0	0	0	0	0	0	0	0	0	0	0	0	0	0	0	0	0	0	0	0	0	0	0	0
1.1.99.8	0	0	0	0	0	0	0	0	0	0	0	0	0	0	0	0	0	0	0	0	0	0	0	0	0	0	0	0
1.10.3.1	0	0	0	0	0	0	0	0	0	0	0	0	0	0	0	0	0	0	0	0	0	0	0	0	0	0	0	0
1.10.3.3	0	0	0	0	0	0	0	0	0	0	0	0	0	0	0	0	0	0	0	0	0	0	0	0	0	0	0	0
1.10.99.3	0	0	0	0	0	0	0	0	0	0	0	0	0	0	0	0	0	0	0	0	0	0	0	0	0	0	0	0
1.11.1.8	0	0	0	0	0	0	0	0	0	0	0	0	0	0	0	0	0	0	0	0	0	0	0	0	0	0	0	0
1.13.11.12	0	0	0	0	0	0	0	0	0	0	0	0	0	0	0	0	0	0	0	0	0	0	0	0	0	0	0	0
1.13.11.19	0	0	0	0	0	0	0	0	0	0	0	0	0	0	0	0	0	0	0	0	0	0	0	0	0	0	0	0
1.13.11.20	0	0	0	0	0	0	0	0	0	0	0	0	0	0	0	0	0	0	0	0	0	0	0	0	0	0	0	0
1.13.11.31	0	0	0	0	0	0	0	0	0	0	0	0	0	0	0	0	0	0	0	0	0	0	0	0	0	0	0	0
1.13.11.33	0	0	0	0	0	0	0	0	0	0	0	0	0	0	0	0	0	0	0	0	0	0	0	0	0	0	0	0
1.13.11.34	0	0	0	0	0	0	0	0	0	0	0	0	0	0	0	0	0	0	0	0	0	0	0	0	0	0	0	0
1.13.11.39	0	0	0	0	0	0	0	0	0	0	0	0	0	0	0	0	0	0	0	0	0	0	0	0	0	0	0	0
1.13.11.4	0	0	0	0	0	0	0	0	0	0	0	0	0	0	0	0	0	0	0	0	0	0	0	0	0	0	0	0
1.13.11.51	0	0	0	0	0	0	0	0	0	0	0	0	0	0	0	0	0	0	0	0	0	0	0	0	0	0	0	0
1.13.11.6	0	0	0	0	0	0	0	0	0	0	0	0	0	0	0	0	0	0	0	0	0	0	0	0	0	0	0	0
1.14.11.11	0	0	0	0	0	0	0	0	0	0	0	0	0	0	0	0	0	0	0	0	0	0	0	0	0	0	0	0
1.14.11.12	0	0	0	0	0	0	0	0	0	0	0	0	0	0	0	0	0	0	0	0	0	0	0	0	0	0	0	0
1.14.11.14	0	0	0	0	0	0	0	0	0	0	0	0	0	0	0	0	0	0	0	0	0	0	0	0	0	0	0	0
1.14.11.15	0	0	0	0	0	0	0	0	0	0	0	0	0	0	0	0	0	0	0	0	0	0	0	0	0	0	0	0
1.14.11.19	0	0	0	0	0	0	0	0	0	0	0	0	0	0	0	0	0	0	0	0	0	0	0	0	0	0	0	0
1.14.11.22	0	0	0	0	0	0	0	0	0	0	0	0	0	0	0	0	0	0	0	0	0	0	0	0	0	0	0	0
1.14.11.23	0	0	0	0	0	0	0	0	0	0	0	0	0	0	0	0	0	0	0	0	0	0	0	0	0	0	0	0
1.14.11.26	0	0	0	0	0	0	0	0	0	0	0	0	0	0	0	0	0	0	0	0	0	0	0	0	0	0	0	0
1.14.11.9	0	0	0	0	0	0	0	0	0	0	0	0	0	0	0	0	0	0	0	0	0	0	0	0	0	0	0	0
1.14.12.12	0	0	0	0	0	0	0	0	0	0	0	0	0	0	0	0	0	0	0	0	0	0	0	0	0	0	0	0
1.14.12.18	0	0	0	0	0	0	0	0	0	0	0	0	0	0	0	0	0	0	0	0	0	0	0	0	0	0	0	0
1.14.12.7	0	0	0	0	0	0	0	0	0	0	0	0	0	0	0	0	0	0	0	0	0	0	0	0	0	0	0	0
1.14.13.11	0	0	0	0	0	0	0	0	0	0	0	0	0	0	0	0	0	0	0	0	0	0	0	0	0	0	0	0
1.14.13.12	0	0	0	0	0	0	0	0	0	0	0	0	0	0	0	0	0	0	0	0	0	0	0	0	0	0	0	0
1.14.13.13	0	0	0	0	0	0	0	0	0	0	0	0	0	0	0	0	0	0	0	0	0	0	0	0	0	0	0	0
1.14.13.15	0	0	0	0	0	0	0	0	0	0	0	0	0	0	0	0	0	0	0	0	0	0	0	0	0	0	0	0
1.14.13.17	0	0	0	0	0	0	0	0	0	0	0	0	0	0	0	0	0	0	0	0	0	0	0	0	0	0	0	0
1.14.13.20	0	0	0	0	0	0	0	0	0	0	0	0	0	0	0	0	0	0	0	0	0	0	0	0	0	0	0	0
1.14.13.21	0	0	0	0	0	0	0	0	0	0	0	0	0	0	0	0	0	0	0	0	0	0	0	0	0	0	0	0
1.14.13.25	0	0	0	0	0	0	0	0	0	0	0	0	0	0	0	0	0	0	0	0	0	0	0	0	0	0	0	0
1.14.13.33	0	0	0	0	0	0	0	0	0	0	0	0	0	0	0	0	0	0	0	0	0	0	0	0	0	0	0	0
1.14.13.37	0	0	0	0	0	0	0	0	0	0	0	0	0	0	0	0	0	0	0	0	0	0	0	0	0	0	0	0
1.14.13.41	0	0	0	0	0	0	0	0	0	0	0	0	0	0	0	0	0	0	0	0	0	0	0	0	0	0	0	0
1.14.13.55	0	0	0	0	0	0	0	0	0	0	0	0	0	0	0	0	0	0	0	0	0	0	0	0	0	0	0	0
1.14.13.56	0	0	0	0	0	0	0	0	0	0	0	0	0	0	0	0	0	0	0	0	0	0	0	0	0	0	0	0
1.14.13.57	0	0	0	0	0	0	0	0	0	0	0	0	0	0	0	0	0	0	0	0	0	0	0	0	0	0	0	0
1.14.13.64	0	0	0	0	0	0	0	0	0	0	0	0	0	0	0	0	0	0	0	0	0	0	0	0	0	0	0	0
1.14.13.68	0	0	0	0	0	0	0	0	0	0	0	0	0	0	0	0	0	0	0	0	0	0	0	0	0	0	0	0
1.14.13.69	0	0	0	0	0	0	0	0	0	0	0	0	0	0	0	0	0	0	0	0	0	0	0	0	0	0	0	0
1.14.13.7	0	0	0	0	0	0	0	0	0	0	0	0	0	0	0	0	0	0	0	0	0	0	0	0	0	0	0	0
1.14.13.72	0	0	0	0	0	0	0	0	0	0	0	0	0	0	0	0	0	0	0	0	0	0	0	0	0	0	0	0
1.14.13.77	0	0	0	0	0	0	0	0	0	0	0	0	0	0	0	0	0	0	0	0	0	0	0	0	0	0	0	0
1.14.13.78	0	0	0	0	0	0	0	0	0	0	0	0	0	0	0	0	0	0	0	0	0	0	0	0	0	0	0	0
1.14.13.79	0	0	0	0	0	0	0	0	0	0	0	0	0	0	0	0	0	0	0	0	0	0	0	0	0	0	0	0
1.14.13.83	0	0	0	0	0	0	0	0	0	0	0	0	0	0	0	0	0	0	0	0	0	0	0	0	0	0	0	0
1.14.13.84	0	0	0	0	0	0	0	0	0	0	0	0	0	0	0	0	0	0	0	0	0	0	0	0	0	0	0	0
1.14.13.88	0	0	0	0	0	0	0	0	0	0	0	0	0	0	0	0	0	0	0	0	0	0	0	0	0	0	0	0
1.14.13.90	0	0	0	0	0	0	0	0	0	0	0	0	0	0	0	0	0	0	0	0	0	0	0	0	0	0	0	0
1.14.13.95	0	0	0	0	0	0	0	0	0	0	0	0	0	0	0	0	0	0	0	0	0	0	0	0	0	0	0	0
1.14.15.4	0	0	0	0	0	0	0	0	0	0	0	0	0	0	0	0	0	0	0	0	0	0	0	0	0	0	0	0
1.14.15.5	0	0	0	0	0	0	0	0	0	0	0	0	0	0	0	0	0	0	0	0	0	0	0	0	0	0	0	0
1.14.15.6	0	0	0	0	0	0	0	0	0	0	0	0	0	0	0	0	0	0	0	0	0	0	0	0	0	0	0	0
1.14.16.2	0	0	0	0	0	0	0	0	0	0	0	0	0	0	0	0	0	0	0	0	0	0	0	0	0	0	0	0
1.14.16.4	0	0	0	0	0	0	0	0	0	0	0	0	0	0	0	0	0	0	0	0	0	0	0	0	0	0	0	0
1.14.17.1	0	0	0	0	0	0	0	0	0	0	0	0	0	0	0	0	0	0	0	0	0	0	0	0	0	0	0	0
1.14.18.1	0	0	0	0	0	0	0	0	0	0	0	0	0	0	0	0	0	0	0	0	0	0	0	0	0	0	0	0
1.14.19.3	0	0	0	0	0	0	0	0	0	0	0	0	0	0	0	0	0	0	0	0	0	0	0	0	0	0	0	0
1.14.20.1	0	0	0	0	0	0	0	0	0	0	0	0	0	0	0	0	0	0	0	0	0	0	0	0	0	0	0	0
1.14.21.1	0	0	0	0	0	0	0	0	0	0	0	0	0	0	0	0	0	0	0	0	0	0	0	0	0	0	0	0
1.14.21.2	0	0	0	0	0	0	0	0	0	0	0	0	0	0	0	0	0	0	0	0	0	0	0	0	0	0	0	0
1.14.21.4	0	0	0	0	0	0	0	0	0	0	0	0	0	0	0	0	0	0	0	0	0	0	0	0	0	0	0	0
1.14.21.6	0	0	0	0	0	0	0	0	0	0	0	0	0	0	0	0	0	0	0	0	0	0	0	0	0	0	0	0
1.14.99.10	0	0	0	0	0	0	0	0	0	0	0	0	0	0	0	0	0	0	0	0	0	0	0	0	0	0	0	0
1.14.99.19	0	0	0	0	0	0	0	0	0	0	0	0	0	0	0	0	0	0	0	0	0	0	0	0	0	0	0	0
1.14.99.36	0	0	0	0	0	0	0	0	0	0	0	0	0	0	0	0	0	0	0	0	0	0	0	0	0	0	0	0
1.14.99.37	0	0	0	0	0	0	0	0	0	0	0	0	0	0	0	0	0	0	0	0	0	0	0	0	0	0	0	0
1.14.99.7	0	0	0	0	0	0	0	0	0	0	0	0	0	0	0	0	0	0	0	0	0	0	0	0	0	0	0	0
1.14.99.9	0	0	0	0	0	0	0	0	0	0	0	0	0	0	0	0	0	0	0	0	0	0	0	0	0	0	0	0
1.16.8.1	0	0	0	0	0	0	0	0	0	0	0	0	0	0	0	0	0	0	0	0	0	0	0	0	0	0	0	0
1.17.99.2	0	0	0	0	0	0	0	0	0	0	0	0	0	0	0	0	0	0	0	0	0	0	0	0	0	0	0	0
1.17.99.5	0	0	0	0	0	0	0	0	0	0	0	0	0	0	0	0	0	0	0	0	0	0	0	0	0	0	0	0
1.19.6.1	0	0	0	0	0	0	0	0	0	0	0	0	0	0	0	0	0	0	0	0	0	0	0	0	0	0	0	0
1.2.1.17	0	0	0	0	0	0	0	0	0	0	0	0	0	0	0	0	0	0	0	0	0	0	0	0	0	0	0	0
1.2.1.18	0	0	0	0	0	0	0	0	0	0	0	0	0	0	0	0	0	0	0	0	0	0	0	0	0	0	0	0
1.2.1.24	0	0	0	0	0	0	0	0	0	0	0	0	0	0	0	0	0	0	0	0	0	0	0	0	0	0	0	0
1.2.1.29	0	0	0	0	0	0	0	0	0	0	0	0	0	0	0	0	0	0	0	0	0	0	0	0	0	0	0	0
1.2.1.31	0	0	0	0	0	0	0	0	0	0	0	0	0	0	0	0	0	0	0	0	0	0	0	0	0	0	0	0
1.2.1.32	0	0	0	0	0	0	0	0	0	0	0	0	0	0	0	0	0	0	0	0	0	0	0	0	0	0	0	0
1.2.1.36	0	0	0	0	0	0	0	0	0	0	0	0	0	0	0	0	0	0	0	0	0	0	0	0	0	0	0	0
1.2.1.4	0	0	0	0	0	0	0	0	0	0	0	0	0	0	0	0	0	0	0	0	0	0	0	0	0	0	0	0
1.2.1.40	0	0	0	0	0	0	0	0	0	0	0	0	0	0	0	0	0	0	0	0	0	0	0	0	0	0	0	0
1.2.1.43	0	0	0	0	0	0	0	0	0	0	0	0	0	0	0	0	0	0	0	0	0	0	0	0	0	0	0	0
1.2.1.44	0	0	0	0	0	0	0	0	0	0	0	0	0	0	0	0	0	0	0	0	0	0	0	0	0	0	0	0
1.2.1.46	0	0	0	0	0	0	0	0	0	0	0	0	0	0	0	0	0	0	0	0	0	0	0	0	0	0	0	0
1.2.1.51	0	0	0	0	0	0	0	0	0	0	0	0	0	0	0	0	0	0	0	0	0	0	0	0	0	0	0	0
1.2.1.63	0	0	0	0	0	0	0	0	0	0	0	0	0	0	0	0	0	0	0	0	0	0	0	0	0	0	0	0
1.2.1.64	0	0	0	0	0	0	0	0	0	0	0	0	0	0	0	0	0	0	0	0	0	0	0	0	0	0	0	0
1.2.1.65	0	0	0	0	0	0	0	0	0	0	0	0	0	0	0	0	0	0	0	0	0	0	0	0	0	0	0	0
1.2.1.7	0	0	0	0	0	0	0	0	0	0	0	0	0	0	0	0	0	0	0	0	0	0	0	0	0	0	0	0
1.2.3.1	0	0	0	0	0	0	0	0	0	0	0	0	0	0	0	0	0	0	0	0	0	0	0	0	0	0	0	0
1.2.3.11	0	0	0	0	0	0	0	0	0	0	0	0	0	0	0	0	0	0	0	0	0	0	0	0	0	0	0	0
1.2.3.14	0	0	0	0	0	0	0	0	0	0	0	0	0	0	0	0	0	0	0	0	0	0	0	0	0	0	0	0
1.2.3.5	0	0	0	0	0	0	0	0	0	0	0	0	0	0	0	0	0	0	0	0	0	0	0	0	0	0	0	0
1.2.3.8	0	0	0	0	0	0	0	0	0	0	0	0	0	0	0	0	0	0	0	0	0	0	0	0	0	0	0	0
1.2.7.6	0	0	0	0	0	0	0	0	0	0	0	0	0	0	0	0	0	0	0	0	0	0	0	0	0	0	0	0
1.2.7.7	0	0	0	0	0	0	0	0	0	0	0	0	0	0	0	0	0	0	0	0	0	0	0	0	0	0	0	0
1.21.3.3	0	0	0	0	0	0	0	0	0	0	0	0	0	0	0	0	0	0	0	0	0	0	0	0	0	0	0	0
1.3.1.1	0	0	0	0	0	0	0	0	0	0	0	0	0	0	0	0	0	0	0	0	0	0	0	0	0	0	0	0
1.3.1.10	0	0	0	0	0	0	0	0	0	0	0	0	0	0	0	0	0	0	0	0	0	0	0	0	0	0	0	0
1.3.1.13	0	0	0	0	0	0	0	0	0	0	0	0	0	0	0	0	0	0	0	0	0	0	0	0	0	0	0	0
1.3.1.14	0	0	0	0	0	0	0	0	0	0	0	0	0	0	0	0	0	0	0	0	0	0	0	0	0	0	0	0
1.3.1.19	0	0	0	0	0	0	0	0	0	0	0	0	0	0	0	0	0	0	0	0	0	0	0	0	0	0	0	0
1.3.1.2	0	0	0	0	0	0	0	0	0	0	0	0	0	0	0	0	0	0	0	0	0	0	0	0	0	0	0	0
1.3.1.21	0	0	0	0	0	0	0	0	0	0	0	0	0	0	0	0	0	0	0	0	0	0	0	0	0	0	0	0
1.3.1.29	0	0	0	0	0	0	0	0	0	0	0	0	0	0	0	0	0	0	0	0	0	0	0	0	0	0	0	0
1.3.1.3	0	0	0	0	0	0	0	0	0	0	0	0	0	0	0	0	0	0	0	0	0	0	0	0	0	0	0	0
1.3.1.32	0	0	0	0	0	0	0	0	0	0	0	0	0	0	0	0	0	0	0	0	0	0	0	0	0	0	0	0
1.3.1.42	0	0	0	0	0	0	0	0	0	0	0	0	0	0	0	0	0	0	0	0	0	0	0	0	0	0	0	0
1.3.1.44	0	0	0	0	0	0	0	0	0	0	0	0	0	0	0	0	0	0	0	0	0	0	0	0	0	0	0	0
1.3.1.49	0	0	0	0	0	0	0	0	0	0	0	0	0	0	0	0	0	0	0	0	0	0	0	0	0	0	0	0
1.3.1.56	0	0	0	0	0	0	0	0	0	0	0	0	0	0	0	0	0	0	0	0	0	0	0	0	0	0	0	0
1.3.1.63	0	0	0	0	0	0	0	0	0	0	0	0	0	0	0	0	0	0	0	0	0	0	0	0	0	0	0	0
1.3.1.64	0	0	0	0	0	0	0	0	0	0	0	0	0	0	0	0	0	0	0	0	0	0	0	0	0	0	0	0
1.3.1.66	0	0	0	0	0	0	0	0	0	0	0	0	0	0	0	0	0	0	0	0	0	0	0	0	0	0	0	0
1.3.1.67	0	0	0	0	0	0	0	0	0	0	0	0	0	0	0	0	0	0	0	0	0	0	0	0	0	0	0	0
1.3.1.68	0	0	0	0	0	0	0	0	0	0	0	0	0	0	0	0	0	0	0	0	0	0	0	0	0	0	0	0
1.3.1.71	0	0	0	0	0	0	0	0	0	0	0	0	0	0	0	0	0	0	0	0	0	0	0	0	0	0	0	0
1.3.1.72	0	0	0	0	0	0	0	0	0	0	0	0	0	0	0	0	0	0	0	0	0	0	0	0	0	0	0	0
1.3.1.75	0	0	0	0	0	0	0	0	0	0	0	0	0	0	0	0	0	0	0	0	0	0	0	0	0	0	0	0
1.3.1.78	0	0	0	0	0	0	0	0	0	0	0	0	0	0	0	0	0	0	0	0	0	0	0	0	0	0	0	0
1.3.1.79	0	0	0	0	0	0	0	0	0	0	0	0	0	0	0	0	0	0	0	0	0	0	0	0	0	0	0	0
1.3.1.8	0	0	0	0	0	0	0	0	0	0	0	0	0	0	0	0	0	0	0	0	0	0	0	0	0	0	0	0
1.3.2.3	0	0	0	0	0	0	0	0	0	0	0	0	0	0	0	0	0	0	0	0	0	0	0	0	0	0	0	0
1.3.3.12	0	0	0	0	0	0	0	0	0	0	0	0	0	0	0	0	0	0	0	0	0	0	0	0	0	0	0	0
1.3.99.12	0	0	0	0	0	0	0	0	0	0	0	0	0	0	0	0	0	0	0	0	0	0	0	0	0	0	0	0
1.3.99.21	0	0	0	0	0	0	0	0	0	0	0	0	0	0	0	0	0	0	0	0	0	0	0	0	0	0	0	0
1.3.99.6	0	0	0	0	0	0	0	0	0	0	0	0	0	0	0	0	0	0	0	0	0	0	0	0	0	0	0	0
1.4.1.18	0	0	0	0	0	0	0	0	0	0	0	0	0	0	0	0	0	0	0	0	0	0	0	0	0	0	0	0
1.4.1.20	0	0	0	0	0	0	0	0	0	0	0	0	0	0	0	0	0	0	0	0	0	0	0	0	0	0	0	0
1.4.3.14	0	0	0	0	0	0	0	0	0	0	0	0	0	0	0	0	0	0	0	0	0	0	0	0	0	0	0	0
1.4.3.2	0	0	0	0	0	0	0	0	0	0	0	0	0	0	0	0	0	0	0	0	0	0	0	0	0	0	0	0
1.4.3.3	0	0	0	0	0	0	0	0	0	0	0	0	0	0	0	0	0	0	0	0	0	0	0	0	0	0	0	0
1.4.99.4	0	0	0	0	0	0	0	0	0	0	0	0	0	0	0	0	0	0	0	0	0	0	0	0	0	0	0	0
1.4.99.5	0	0	0	0	0	0	0	0	0	0	0	0	0	0	0	0	0	0	0	0	0	0	0	0	0	0	0	0
1.5.1.1	0	0	0	0	0	0	0	0	0	0	0	0	0	0	0	0	0	0	0	0	0	0	0	0	0	0	0	0
1.5.1.10	0	0	0	0	0	0	0	0	0	0	0	0	0	0	0	0	0	0	0	0	0	0	0	0	0	0	0	0
1.5.1.15	0	0	0	0	0	0	0	0	0	0	0	0	0	0	0	0	0	0	0	0	0	0	0	0	0	0	0	0
1.5.1.21	0	0	0	0	0	0	0	0	0	0	0	0	0	0	0	0	0	0	0	0	0	0	0	0	0	0	0	0
1.5.1.27	0	0	0	0	0	0	0	0	0	0	0	0	0	0	0	0	0	0	0	0	0	0	0	0	0	0	0	0
1.5.1.7	0	0	0	0	0	0	0	0	0	0	0	0	0	0	0	0	0	0	0	0	0	0	0	0	0	0	0	0
1.5.1.8	0	0	0	0	0	0	0	0	0	0	0	0	0	0	0	0	0	0	0	0	0	0	0	0	0	0	0	0
1.5.1.9	0	0	0	0	0	0	0	0	0	0	0	0	0	0	0	0	0	0	0	0	0	0	0	0	0	0	0	0
1.5.3.12	0	0	0	0	0	0	0	0	0	0	0	0	0	0	0	0	0	0	0	0	0	0	0	0	0	0	0	0
1.5.3.7	0	0	0	0	0	0	0	0	0	0	0	0	0	0	0	0	0	0	0	0	0	0	0	0	0	0	0	0
1.5.7.1	0	0	0	0	0	0	0	0	0	0	0	0	0	0	0	0	0	0	0	0	0	0	0	0	0	0	0	0
1.5.99.1	0	0	0	0	0	0	0	0	0	0	0	0	0	0	0	0	0	0	0	0	0	0	0	0	0	0	0	0
1.5.99.11	0	0	0	0	0	0	0	0	0	0	0	0	0	0	0	0	0	0	0	0	0	0	0	0	0	0	0	0
1.5.99.3	0	0	0	0	0	0	0	0	0	0	0	0	0	0	0	0	0	0	0	0	0	0	0	0	0	0	0	0
1.5.99.9	0	0	0	0	0	0	0	0	0	0	0	0	0	0	0	0	0	0	0	0	0	0	0	0	0	0	0	0
1.6.5.4	0	0	0	0	0	0	0	0	0	0	0	0	0	0	0	0	0	0	0	0	0	0	0	0	0	0	0	0
1.6.5.7	0	0	0	0	0	0	0	0	0	0	0	0	0	0	0	0	0	0	0	0	0	0	0	0	0	0	0	0
1.8.1.12	0	0	0	0	0	0	0	0	0	0	0	0	0	0	0	0	0	0	0	0	0	0	0	0	0	0	0	0
1.8.1.3	0	0	0	0	0	0	0	0	0	0	0	0	0	0	0	0	0	0	0	0	0	0	0	0	0	0	0	0
1.8.5.1	0	0	0	0	0	0	0	0	0	0	0	0	0	0	0	0	0	0	0	0	0	0	0	0	0	0	0	0
1.8.99.1	0	0	0	0	0	0	0	0	0	0	0	0	0	0	0	0	0	0	0	0	0	0	0	0	0	0	0	0
1.97.1.8	0	0	0	0	0	0	0	0	0	0	0	0	0	0	0	0	0	0	0	0	0	0	0	0	0	0	0	0
2.1.1.1	0	0	0	0	0	0	0	0	0	0	0	0	0	0	0	0	0	0	0	0	0	0	0	0	0	0	0	0
2.1.1.114	0	0	0	0	0	0	0	0	0	0	0	0	0	0	0	0	0	0	0	0	0	0	0	0	0	0	0	0
2.1.1.115	0	0	0	0	0	0	0	0	0	0	0	0	0	0	0	0	0	0	0	0	0	0	0	0	0	0	0	0
2.1.1.116	0	0	0	0	0	0	0	0	0	0	0	0	0	0	0	0	0	0	0	0	0	0	0	0	0	0	0	0
2.1.1.119	0	0	0	0	0	0	0	0	0	0	0	0	0	0	0	0	0	0	0	0	0	0	0	0	0	0	0	0
2.1.1.120	0	0	0	0	0	0	0	0	0	0	0	0	0	0	0	0	0	0	0	0	0	0	0	0	0	0	0	0
2.1.1.122	0	0	0	0	0	0	0	0	0	0	0	0	0	0	0	0	0	0	0	0	0	0	0	0	0	0	0	0
2.1.1.128	0	0	0	0	0	0	0	0	0	0	0	0	0	0	0	0	0	0	0	0	0	0	0	0	0	0	0	0
2.1.1.140	0	0	0	0	0	0	0	0	0	0	0	0	0	0	0	0	0	0	0	0	0	0	0	0	0	0	0	0
2.1.1.158	0	0	0	0	0	0	0	0	0	0	0	0	0	0	0	0	0	0	0	0	0	0	0	0	0	0	0	0
2.1.1.159	0	0	0	0	0	0	0	0	0	0	0	0	0	0	0	0	0	0	0	0	0	0	0	0	0	0	0	0
2.1.1.160	0	0	0	0	0	0	0	0	0	0	0	0	0	0	0	0	0	0	0	0	0	0	0	0	0	0	0	0
2.1.1.2	0	0	0	0	0	0	0	0	0	0	0	0	0	0	0	0	0	0	0	0	0	0	0	0	0	0	0	0
2.1.1.28	0	0	0	0	0	0	0	0	0	0	0	0	0	0	0	0	0	0	0	0	0	0	0	0	0	0	0	0
2.1.1.4	0	0	0	0	0	0	0	0	0	0	0	0	0	0	0	0	0	0	0	0	0	0	0	0	0	0	0	0
2.1.1.41	0	0	0	0	0	0	0	0	0	0	0	0	0	0	0	0	0	0	0	0	0	0	0	0	0	0	0	0
2.1.1.5	0	0	0	0	0	0	0	0	0	0	0	0	0	0	0	0	0	0	0	0	0	0	0	0	0	0	0	0
2.1.1.53	0	0	0	0	0	0	0	0	0	0	0	0	0	0	0	0	0	0	0	0	0	0	0	0	0	0	0	0
2.1.1.6	0	0	0	0	0	0	0	0	0	0	0	0	0	0	0	0	0	0	0	0	0	0	0	0	0	0	0	0
2.1.1.68	0	0	0	0	0	0	0	0	0	0	0	0	0	0	0	0	0	0	0	0	0	0	0	0	0	0	0	0
2.1.1.71	0	0	0	0	0	0	0	0	0	0	0	0	0	0	0	0	0	0	0	0	0	0	0	0	0	0	0	0
2.1.1.86	0	0	0	0	0	0	0	0	0	0	0	0	0	0	0	0	0	0	0	0	0	0	0	0	0	0	0	0
2.1.2.4	0	0	0	0	0	0	0	0	0	0	0	0	0	0	0	0	0	0	0	0	0	0	0	0	0	0	0	0
2.1.2.5	0	0	0	0	0	0	0	0	0	0	0	0	0	0	0	0	0	0	0	0	0	0	0	0	0	0	0	0
2.1.2.7	0	0	0	0	0	0	0	0	0	0	0	0	0	0	0	0	0	0	0	0	0	0	0	0	0	0	0	0
2.1.4.1	0	0	0	0	0	0	0	0	0	0	0	0	0	0	0	0	0	0	0	0	0	0	0	0	0	0	0	0
2.3.1.101	0	0	0	0	0	0	0	0	0	0	0	0	0	0	0	0	0	0	0	0	0	0	0	0	0	0	0	0
2.3.1.105	0	0	0	0	0	0	0	0	0	0	0	0	0	0	0	0	0	0	0	0	0	0	0	0	0	0	0	0
2.3.1.150	0	0	0	0	0	0	0	0	0	0	0	0	0	0	0	0	0	0	0	0	0	0	0	0	0	0	0	0
2.3.1.155	0	0	0	0	0	0	0	0	0	0	0	0	0	0	0	0	0	0	0	0	0	0	0	0	0	0	0	0
2.3.1.166	0	0	0	0	0	0	0	0	0	0	0	0	0	0	0	0	0	0	0	0	0	0	0	0	0	0	0	0
2.3.1.167	0	0	0	0	0	0	0	0	0	0	0	0	0	0	0	0	0	0	0	0	0	0	0	0	0	0	0	0
2.3.1.175	0	0	0	0	0	0	0	0	0	0	0	0	0	0	0	0	0	0	0	0	0	0	0	0	0	0	0	0
2.3.1.176	0	0	0	0	0	0	0	0	0	0	0	0	0	0	0	0	0	0	0	0	0	0	0	0	0	0	0	0
2.3.1.24	0	0	0	0	0	0	0	0	0	0	0	0	0	0	0	0	0	0	0	0	0	0	0	0	0	0	0	0
2.3.1.38	0	0	0	0	0	0	0	0	0	0	0	0	0	0	0	0	0	0	0	0	0	0	0	0	0	0	0	0
2.3.1.5	0	0	0	0	0	0	0	0	0	0	0	0	0	0	0	0	0	0	0	0	0	0	0	0	0	0	0	0
2.3.1.65	0	0	0	0	0	0	0	0	0	0	0	0	0	0	0	0	0	0	0	0	0	0	0	0	0	0	0	0
2.3.1.78	0	0	0	0	0	0	0	0	0	0	0	0	0	0	0	0	0	0	0	0	0	0	0	0	0	0	0	0
2.3.1.85	0	0	0	0	0	0	0	0	0	0	0	0	0	0	0	0	0	0	0	0	0	0	0	0	0	0	0	0
2.3.1.86	0	0	0	0	0	0	0	0	0	0	0	0	0	0	0	0	0	0	0	0	0	0	0	0	0	0	0	0
2.3.1.87	0	0	0	0	0	0	0	0	0	0	0	0	0	0	0	0	0	0	0	0	0	0	0	0	0	0	0	0
2.3.2.10	0	0	0	0	0	0	0	0	0	0	0	0	0	0	0	0	0	0	0	0	0	0	0	0	0	0	0	0
2.3.3.3	0	0	0	0	0	0	0	0	0	0	0	0	0	0	0	0	0	0	0	0	0	0	0	0	0	0	0	0
2.4.1.101	0	0	0	0	0	0	0	0	0	0	0	0	0	0	0	0	0	0	0	0	0	0	0	0	0	0	0	0
2.4.1.102	0	0	0	0	0	0	0	0	0	0	0	0	0	0	0	0	0	0	0	0	0	0	0	0	0	0	0	0
2.4.1.115	0	0	0	0	0	0	0	0	0	0	0	0	0	0	0	0	0	0	0	0	0	0	0	0	0	0	0	0
2.4.1.122	0	0	0	0	0	0	0	0	0	0	0	0	0	0	0	0	0	0	0	0	0	0	0	0	0	0	0	0
2.4.1.130	0	0	0	0	0	0	0	0	0	0	0	0	0	0	0	0	0	0	0	0	0	0	0	0	0	0	0	0
2.4.1.131	0	0	0	0	0	0	0	0	0	0	0	0	0	0	0	0	0	0	0	0	0	0	0	0	0	0	0	0
2.4.1.133	0	0	0	0	0	0	0	0	0	0	0	0	0	0	0	0	0	0	0	0	0	0	0	0	0	0	0	0
2.4.1.134	0	0	0	0	0	0	0	0	0	0	0	0	0	0	0	0	0	0	0	0	0	0	0	0	0	0	0	0
2.4.1.135	0	0	0	0	0	0	0	0	0	0	0	0	0	0	0	0	0	0	0	0	0	0	0	0	0	0	0	0
2.4.1.143	0	0	0	0	0	0	0	0	0	0	0	0	0	0	0	0	0	0	0	0	0	0	0	0	0	0	0	0
2.4.1.144	0	0	0	0	0	0	0	0	0	0	0	0	0	0	0	0	0	0	0	0	0	0	0	0	0	0	0	0
2.4.1.145	0	0	0	0	0	0	0	0	0	0	0	0	0	0	0	0	0	0	0	0	0	0	0	0	0	0	0	0
2.4.1.147	0	0	0	0	0	0	0	0	0	0	0	0	0	0	0	0	0	0	0	0	0	0	0	0	0	0	0	0
2.4.1.148	0	0	0	0	0	0	0	0	0	0	0	0	0	0	0	0	0	0	0	0	0	0	0	0	0	0	0	0
2.4.1.149	0	0	0	0	0	0	0	0	0	0	0	0	0	0	0	0	0	0	0	0	0	0	0	0	0	0	0	0
2.4.1.150	0	0	0	0	0	0	0	0	0	0	0	0	0	0	0	0	0	0	0	0	0	0	0	0	0	0	0	0
2.4.1.152	0	0	0	0	0	0	0	0	0	0	0	0	0	0	0	0	0	0	0	0	0	0	0	0	0	0	0	0
2.4.1.155	0	0	0	0	0	0	0	0	0	0	0	0	0	0	0	0	0	0	0	0	0	0	0	0	0	0	0	0
2.4.1.159	0	0	0	0	0	0	0	0	0	0	0	0	0	0	0	0	0	0	0	0	0	0	0	0	0	0	0	0
2.4.1.163	0	0	0	0	0	0	0	0	0	0	0	0	0	0	0	0	0	0	0	0	0	0	0	0	0	0	0	0
2.4.1.17	0	0	0	0	0	0	0	0	0	0	0	0	0	0	0	0	0	0	0	0	0	0	0	0	0	0	0	0
2.4.1.174	0	0	0	0	0	0	0	0	0	0	0	0	0	0	0	0	0	0	0	0	0	0	0	0	0	0	0	0
2.4.1.175	0	0	0	0	0	0	0	0	0	0	0	0	0	0	0	0	0	0	0	0	0	0	0	0	0	0	0	0
2.4.1.184	0	0	0	0	0	0	0	0	0	0	0	0	0	0	0	0	0	0	0	0	0	0	0	0	0	0	0	0
2.4.1.201	0	0	0	0	0	0	0	0	0	0	0	0	0	0	0	0	0	0	0	0	0	0	0	0	0	0	0	0
2.4.1.206	0	0	0	0	0	0	0	0	0	0	0	0	0	0	0	0	0	0	0	0	0	0	0	0	0	0	0	0
2.4.1.223	0	0	0	0	0	0	0	0	0	0	0	0	0	0	0	0	0	0	0	0	0	0	0	0	0	0	0	0
2.4.1.224	0	0	0	0	0	0	0	0	0	0	0	0	0	0	0	0	0	0	0	0	0	0	0	0	0	0	0	0
2.4.1.225	0	0	0	0	0	0	0	0	0	0	0	0	0	0	0	0	0	0	0	0	0	0	0	0	0	0	0	0
2.4.1.226	0	0	0	0	0	0	0	0	0	0	0	0	0	0	0	0	0	0	0	0	0	0	0	0	0	0	0	0
2.4.1.228	0	0	0	0	0	0	0	0	0	0	0	0	0	0	0	0	0	0	0	0	0	0	0	0	0	0	0	0
2.4.1.232	0	0	0	0	0	0	0	0	0	0	0	0	0	0	0	0	0	0	0	0	0	0	0	0	0	0	0	0
2.4.1.241	0	0	0	0	0	0	0	0	0	0	0	0	0	0	0	0	0	0	0	0	0	0	0	0	0	0	0	0
2.4.1.37	0	0	0	0	0	0	0	0	0	0	0	0	0	0	0	0	0	0	0	0	0	0	0	0	0	0	0	0
2.4.1.38	0	0	0	0	0	0	0	0	0	0	0	0	0	0	0	0	0	0	0	0	0	0	0	0	0	0	0	0
2.4.1.40	0	0	0	0	0	0	0	0	0	0	0	0	0	0	0	0	0	0	0	0	0	0	0	0	0	0	0	0
2.4.1.41	0	0	0	0	0	0	0	0	0	0	0	0	0	0	0	0	0	0	0	0	0	0	0	0	0	0	0	0
2.4.1.47	0	0	0	0	0	0	0	0	0	0	0	0	0	0	0	0	0	0	0	0	0	0	0	0	0	0	0	0
2.4.1.62	0	0	0	0	0	0	0	0	0	0	0	0	0	0	0	0	0	0	0	0	0	0	0	0	0	0	0	0
2.4.1.65	0	0	0	0	0	0	0	0	0	0	0	0	0	0	0	0	0	0	0	0	0	0	0	0	0	0	0	0
2.4.1.68	0	0	0	0	0	0	0	0	0	0	0	0	0	0	0	0	0	0	0	0	0	0	0	0	0	0	0	0
2.4.1.69	0	0	0	0	0	0	0	0	0	0	0	0	0	0	0	0	0	0	0	0	0	0	0	0	0	0	0	0
2.4.1.79	0	0	0	0	0	0	0	0	0	0	0	0	0	0	0	0	0	0	0	0	0	0	0	0	0	0	0	0
2.4.1.86	0	0	0	0	0	0	0	0	0	0	0	0	0	0	0	0	0	0	0	0	0	0	0	0	0	0	0	0
2.4.1.88	0	0	0	0	0	0	0	0	0	0	0	0	0	0	0	0	0	0	0	0	0	0	0	0	0	0	0	0
2.4.1.91	0	0	0	0	0	0	0	0	0	0	0	0	0	0	0	0	0	0	0	0	0	0	0	0	0	0	0	0
2.4.1.92	0	0	0	0	0	0	0	0	0	0	0	0	0	0	0	0	0	0	0	0	0	0	0	0	0	0	0	0
2.4.2.15	0	0	0	0	0	0	0	0	0	0	0	0	0	0	0	0	0	0	0	0	0	0	0	0	0	0	0	0
2.4.2.24	0	0	0	0	0	0	0	0	0	0	0	0	0	0	0	0	0	0	0	0	0	0	0	0	0	0	0	0
2.4.2.26	0	0	0	0	0	0	0	0	0	0	0	0	0	0	0	0	0	0	0	0	0	0	0	0	0	0	0	0
2.4.99.1	0	0	0	0	0	0	0	0	0	0	0	0	0	0	0	0	0	0	0	0	0	0	0	0	0	0	0	0
2.4.99.10	0	0	0	0	0	0	0	0	0	0	0	0	0	0	0	0	0	0	0	0	0	0	0	0	0	0	0	0
2.4.99.3	0	0	0	0	0	0	0	0	0	0	0	0	0	0	0	0	0	0	0	0	0	0	0	0	0	0	0	0
2.4.99.4	0	0	0	0	0	0	0	0	0	0	0	0	0	0	0	0	0	0	0	0	0	0	0	0	0	0	0	0
2.4.99.6	0	0	0	0	0	0	0	0	0	0	0	0	0	0	0	0	0	0	0	0	0	0	0	0	0	0	0	0
2.4.99.8	0	0	0	0	0	0	0	0	0	0	0	0	0	0	0	0	0	0	0	0	0	0	0	0	0	0	0	0
2.4.99.9	0	0	0	0	0	0	0	0	0	0	0	0	0	0	0	0	0	0	0	0	0	0	0	0	0	0	0	0
2.5.1.57	0	0	0	0	0	0	0	0	0	0	0	0	0	0	0	0	0	0	0	0	0	0	0	0	0	0	0	0
2.5.1.65	0	0	0	0	0	0	0	0	0	0	0	0	0	0	0	0	0	0	0	0	0	0	0	0	0	0	0	0
2.5.1.8	0	0	0	0	0	0	0	0	0	0	0	0	0	0	0	0	0	0	0	0	0	0	0	0	0	0	0	0
2.6.1.23	0	0	0	0	0	0	0	0	0	0	0	0	0	0	0	0	0	0	0	0	0	0	0	0	0	0	0	0
2.6.1.3	0	0	0	0	0	0	0	0	0	0	0	0	0	0	0	0	0	0	0	0	0	0	0	0	0	0	0	0
2.6.1.36	0	0	0	0	0	0	0	0	0	0	0	0	0	0	0	0	0	0	0	0	0	0	0	0	0	0	0	0
2.6.1.5	0	0	0	0	0	0	0	0	0	0	0	0	0	0	0	0	0	0	0	0	0	0	0	0	0	0	0	0
2.6.1.55	0	0	0	0	0	0	0	0	0	0	0	0	0	0	0	0	0	0	0	0	0	0	0	0	0	0	0	0
2.6.1.6	0	0	0	0	0	0	0	0	0	0	0	0	0	0	0	0	0	0	0	0	0	0	0	0	0	0	0	0
2.6.1.67	0	0	0	0	0	0	0	0	0	0	0	0	0	0	0	0	0	0	0	0	0	0	0	0	0	0	0	0
2.6.1.7	0	0	0	0	0	0	0	0	0	0	0	0	0	0	0	0	0	0	0	0	0	0	0	0	0	0	0	0
2.6.1.77	0	0	0	0	0	0	0	0	0	0	0	0	0	0	0	0	0	0	0	0	0	0	0	0	0	0	0	0
2.6.1.78	0	0	0	0	0	0	0	0	0	0	0	0	0	0	0	0	0	0	0	0	0	0	0	0	0	0	0	0
2.7.1.108	0	0	0	0	0	0	0	0	0	0	0	0	0	0	0	0	0	0	0	0	0	0	0	0	0	0	0	0
2.7.1.127	0	0	0	0	0	0	0	0	0	0	0	0	0	0	0	0	0	0	0	0	0	0	0	0	0	0	0	0
2.7.1.13	0	0	0	0	0	0	0	0	0	0	0	0	0	0	0	0	0	0	0	0	0	0	0	0	0	0	0	0
2.7.1.134	0	0	0	0	0	0	0	0	0	0	0	0	0	0	0	0	0	0	0	0	0	0	0	0	0	0	0	0
2.7.1.140	0	0	0	0	0	0	0	0	0	0	0	0	0	0	0	0	0	0	0	0	0	0	0	0	0	0	0	0
2.7.1.154	0	0	0	0	0	0	0	0	0	0	0	0	0	0	0	0	0	0	0	0	0	0	0	0	0	0	0	0
2.7.1.158	0	0	0	0	0	0	0	0	0	0	0	0	0	0	0	0	0	0	0	0	0	0	0	0	0	0	0	0
2.7.1.159	0	0	0	0	0	0	0	0	0	0	0	0	0	0	0	0	0	0	0	0	0	0	0	0	0	0	0	0
2.7.1.3	0	0	0	0	0	0	0	0	0	0	0	0	0	0	0	0	0	0	0	0	0	0	0	0	0	0	0	0
2.7.1.32	0	0	0	0	0	0	0	0	0	0	0	0	0	0	0	0	0	0	0	0	0	0	0	0	0	0	0	0
2.7.1.43	0	0	0	0	0	0	0	0	0	0	0	0	0	0	0	0	0	0	0	0	0	0	0	0	0	0	0	0
2.7.1.46	0	0	0	0	0	0	0	0	0	0	0	0	0	0	0	0	0	0	0	0	0	0	0	0	0	0	0	0
2.7.1.47	0	0	0	0	0	0	0	0	0	0	0	0	0	0	0	0	0	0	0	0	0	0	0	0	0	0	0	0
2.7.1.52	0	0	0	0	0	0	0	0	0	0	0	0	0	0	0	0	0	0	0	0	0	0	0	0	0	0	0	0
2.7.1.7	0	0	0	0	0	0	0	0	0	0	0	0	0	0	0	0	0	0	0	0	0	0	0	0	0	0	0	0
2.7.1.74	0	0	0	0	0	0	0	0	0	0	0	0	0	0	0	0	0	0	0	0	0	0	0	0	0	0	0	0
2.7.1.82	0	0	0	0	0	0	0	0	0	0	0	0	0	0	0	0	0	0	0	0	0	0	0	0	0	0	0	0
2.7.1.94	0	0	0	0	0	0	0	0	0	0	0	0	0	0	0	0	0	0	0	0	0	0	0	0	0	0	0	0
2.7.2.12	0	0	0	0	0	0	0	0	0	0	0	0	0	0	0	0	0	0	0	0	0	0	0	0	0	0	0	0
2.7.3.2	0	0	0	0	0	0	0	0	0	0	0	0	0	0	0	0	0	0	0	0	0	0	0	0	0	0	0	0
2.7.4.11	0	0	0	0	0	0	0	0	0	0	0	0	0	0	0	0	0	0	0	0	0	0	0	0	0	0	0	0
2.7.4.12	0	0	0	0	0	0	0	0	0	0	0	0	0	0	0	0	0	0	0	0	0	0	0	0	0	0	0	0
2.7.4.15	0	0	0	0	0	0	0	0	0	0	0	0	0	0	0	0	0	0	0	0	0	0	0	0	0	0	0	0
2.7.4.4	0	0	0	0	0	0	0	0	0	0	0	0	0	0	0	0	0	0	0	0	0	0	0	0	0	0	0	0
2.7.7.30	0	0	0	0	0	0	0	0	0	0	0	0	0	0	0	0	0	0	0	0	0	0	0	0	0	0	0	0
2.7.7.37	0	0	0	0	0	0	0	0	0	0	0	0	0	0	0	0	0	0	0	0	0	0	0	0	0	0	0	0
2.7.7.44	0	0	0	0	0	0	0	0	0	0	0	0	0	0	0	0	0	0	0	0	0	0	0	0	0	0	0	0
2.7.7.48	0	0	0	0	0	0	0	0	0	0	0	0	0	0	0	0	0	0	0	0	0	0	0	0	0	0	0	0
2.7.7.5	0	0	0	0	0	0	0	0	0	0	0	0	0	0	0	0	0	0	0	0	0	0	0	0	0	0	0	0
2.7.7.52	0	0	0	0	0	0	0	0	0	0	0	0	0	0	0	0	0	0	0	0	0	0	0	0	0	0	0	0
2.7.8.2	0	0	0	0	0	0	0	0	0	0	0	0	0	0	0	0	0	0	0	0	0	0	0	0	0	0	0	0
2.7.8.22	0	0	0	0	0	0	0	0	0	0	0	0	0	0	0	0	0	0	0	0	0	0	0	0	0	0	0	0
2.7.8.3	0	0	0	0	0	0	0	0	0	0	0	0	0	0	0	0	0	0	0	0	0	0	0	0	0	0	0	0
2.8.2.11	0	0	0	0	0	0	0	0	0	0	0	0	0	0	0	0	0	0	0	0	0	0	0	0	0	0	0	0
2.8.3.11	0	0	0	0	0	0	0	0	0	0	0	0	0	0	0	0	0	0	0	0	0	0	0	0	0	0	0	0
2.8.3.2	0	0	0	0	0	0	0	0	0	0	0	0	0	0	0	0	0	0	0	0	0	0	0	0	0	0	0	0
2.8.4.1	0	0	0	0	0	0	0	0	0	0	0	0	0	0	0	0	0	0	0	0	0	0	0	0	0	0	0	0
3.1.1.19	0	0	0	0	0	0	0	0	0	0	0	0	0	0	0	0	0	0	0	0	0	0	0	0	0	0	0	0
3.1.1.2	0	0	0	0	0	0	0	0	0	0	0	0	0	0	0	0	0	0	0	0	0	0	0	0	0	0	0	0
3.1.1.25	0	0	0	0	0	0	0	0	0	0	0	0	0	0	0	0	0	0	0	0	0	0	0	0	0	0	0	0
3.1.1.4	0	0	0	0	0	0	0	0	0	0	0	0	0	0	0	0	0	0	0	0	0	0	0	0	0	0	0	0
3.1.1.47	0	0	0	0	0	0	0	0	0	0	0	0	0	0	0	0	0	0	0	0	0	0	0	0	0	0	0	0
3.1.2.10	0	0	0	0	0	0	0	0	0	0	0	0	0	0	0	0	0	0	0	0	0	0	0	0	0	0	0	0
3.1.2.4	0	0	0	0	0	0	0	0	0	0	0	0	0	0	0	0	0	0	0	0	0	0	0	0	0	0	0	0
3.1.3.21	0	0	0	0	0	0	0	0	0	0	0	0	0	0	0	0	0	0	0	0	0	0	0	0	0	0	0	0
3.1.3.24	0	0	0	0	0	0	0	0	0	0	0	0	0	0	0	0	0	0	0	0	0	0	0	0	0	0	0	0
3.1.3.29	0	0	0	0	0	0	0	0	0	0	0	0	0	0	0	0	0	0	0	0	0	0	0	0	0	0	0	0
3.1.3.4	0	0	0	0	0	0	0	0	0	0	0	0	0	0	0	0	0	0	0	0	0	0	0	0	0	0	0	0
3.1.3.51	0	0	0	0	0	0	0	0	0	0	0	0	0	0	0	0	0	0	0	0	0	0	0	0	0	0	0	0
3.1.3.56	0	0	0	0	0	0	0	0	0	0	0	0	0	0	0	0	0	0	0	0	0	0	0	0	0	0	0	0
3.1.3.57	0	0	0	0	0	0	0	0	0	0	0	0	0	0	0	0	0	0	0	0	0	0	0	0	0	0	0	0
3.1.3.59	0	0	0	0	0	0	0	0	0	0	0	0	0	0	0	0	0	0	0	0	0	0	0	0	0	0	0	0
3.1.3.64	0	0	0	0	0	0	0	0	0	0	0	0	0	0	0	0	0	0	0	0	0	0	0	0	0	0	0	0
3.1.3.66	0	0	0	0	0	0	0	0	0	0	0	0	0	0	0	0	0	0	0	0	0	0	0	0	0	0	0	0
3.1.3.74	0	0	0	0	0	0	0	0	0	0	0	0	0	0	0	0	0	0	0	0	0	0	0	0	0	0	0	0
3.1.3.9	0	0	0	0	0	0	0	0	0	0	0	0	0	0	0	0	0	0	0	0	0	0	0	0	0	0	0	0
3.1.4.48	0	0	0	0	0	0	0	0	0	0	0	0	0	0	0	0	0	0	0	0	0	0	0	0	0	0	0	0
3.1.6.12	0	0	0	0	0	0	0	0	0	0	0	0	0	0	0	0	0	0	0	0	0	0	0	0	0	0	0	0
3.1.6.13	0	0	0	0	0	0	0	0	0	0	0	0	0	0	0	0	0	0	0	0	0	0	0	0	0	0	0	0
3.1.6.14	0	0	0	0	0	0	0	0	0	0	0	0	0	0	0	0	0	0	0	0	0	0	0	0	0	0	0	0
3.1.6.18	0	0	0	0	0	0	0	0	0	0	0	0	0	0	0	0	0	0	0	0	0	0	0	0	0	0	0	0
3.1.6.4	0	0	0	0	0	0	0	0	0	0	0	0	0	0	0	0	0	0	0	0	0	0	0	0	0	0	0	0
3.10.1.1	0	0	0	0	0	0	0	0	0	0	0	0	0	0	0	0	0	0	0	0	0	0	0	0	0	0	0	0
3.2.1.103	0	0	0	0	0	0	0	0	0	0	0	0	0	0	0	0	0	0	0	0	0	0	0	0	0	0	0	0
3.2.1.105	0	0	0	0	0	0	0	0	0	0	0	0	0	0	0	0	0	0	0	0	0	0	0	0	0	0	0	0
3.2.1.114	0	0	0	0	0	0	0	0	0	0	0	0	0	0	0	0	0	0	0	0	0	0	0	0	0	0	0	0
3.2.1.15	0	0	0	0	0	0	0	0	0	0	0	0	0	0	0	0	0	0	0	0	0	0	0	0	0	0	0	0
3.2.1.2	0	0	0	0	0	0	0	0	0	0	0	0	0	0	0	0	0	0	0	0	0	0	0	0	0	0	0	0
3.2.1.46	0	0	0	0	0	0	0	0	0	0	0	0	0	0	0	0	0	0	0	0	0	0	0	0	0	0	0	0
3.2.1.48	0	0	0	0	0	0	0	0	0	0	0	0	0	0	0	0	0	0	0	0	0	0	0	0	0	0	0	0
3.2.1.50	0	0	0	0	0	0	0	0	0	0	0	0	0	0	0	0	0	0	0	0	0	0	0	0	0	0	0	0
3.2.1.62	0	0	0	0	0	0	0	0	0	0	0	0	0	0	0	0	0	0	0	0	0	0	0	0	0	0	0	0
3.2.1.76	0	0	0	0	0	0	0	0	0	0	0	0	0	0	0	0	0	0	0	0	0	0	0	0	0	0	0	0
3.2.2.12	0	0	0	0	0	0	0	0	0	0	0	0	0	0	0	0	0	0	0	0	0	0	0	0	0	0	0	0
3.2.2.25	0	0	0	0	0	0	0	0	0	0	0	0	0	0	0	0	0	0	0	0	0	0	0	0	0	0	0	0
3.2.2.5	0	0	0	0	0	0	0	0	0	0	0	0	0	0	0	0	0	0	0	0	0	0	0	0	0	0	0	0
3.2.2.6	0	0	0	0	0	0	0	0	0	0	0	0	0	0	0	0	0	0	0	0	0	0	0	0	0	0	0	0
3.2.2.7	0	0	0	0	0	0	0	0	0	0	0	0	0	0	0	0	0	0	0	0	0	0	0	0	0	0	0	0
3.3.2.10	0	0	0	0	0	0	0	0	0	0	0	0	0	0	0	0	0	0	0	0	0	0	0	0	0	0	0	0
3.4.13.20	0	0	0	0	0	0	0	0	0	0	0	0	0	0	0	0	0	0	0	0	0	0	0	0	0	0	0	0
3.4.13.5	0	0	0	0	0	0	0	0	0	0	0	0	0	0	0	0	0	0	0	0	0	0	0	0	0	0	0	0
3.5.1.12	0	0	0	0	0	0	0	0	0	0	0	0	0	0	0	0	0	0	0	0	0	0	0	0	0	0	0	0
3.5.1.22	0	0	0	0	0	0	0	0	0	0	0	0	0	0	0	0	0	0	0	0	0	0	0	0	0	0	0	0
3.5.1.23	0	0	0	0	0	0	0	0	0	0	0	0	0	0	0	0	0	0	0	0	0	0	0	0	0	0	0	0
3.5.1.35	0	0	0	0	0	0	0	0	0	0	0	0	0	0	0	0	0	0	0	0	0	0	0	0	0	0	0	0
3.5.1.62	0	0	0	0	0	0	0	0	0	0	0	0	0	0	0	0	0	0	0	0	0	0	0	0	0	0	0	0
3.5.1.63	0	0	0	0	0	0	0	0	0	0	0	0	0	0	0	0	0	0	0	0	0	0	0	0	0	0	0	0
3.5.1.84	0	0	0	0	0	0	0	0	0	0	0	0	0	0	0	0	0	0	0	0	0	0	0	0	0	0	0	0
3.5.1.89	0	0	0	0	0	0	0	0	0	0	0	0	0	0	0	0	0	0	0	0	0	0	0	0	0	0	0	0
3.5.1.9	0	0	0	0	0	0	0	0	0	0	0	0	0	0	0	0	0	0	0	0	0	0	0	0	0	0	0	0
3.5.1.90	0	0	0	0	0	0	0	0	0	0	0	0	0	0	0	0	0	0	0	0	0	0	0	0	0	0	0	0
3.5.2.15	0	0	0	0	0	0	0	0	0	0	0	0	0	0	0	0	0	0	0	0	0	0	0	0	0	0	0	0
3.5.3.10	0	0	0	0	0	0	0	0	0	0	0	0	0	0	0	0	0	0	0	0	0	0	0	0	0	0	0	0
3.5.4.17	0	0	0	0	0	0	0	0	0	0	0	0	0	0	0	0	0	0	0	0	0	0	0	0	0	0	0	0
3.5.4.27	0	0	0	0	0	0	0	0	0	0	0	0	0	0	0	0	0	0	0	0	0	0	0	0	0	0	0	0
3.5.5.2	0	0	0	0	0	0	0	0	0	0	0	0	0	0	0	0	0	0	0	0	0	0	0	0	0	0	0	0
3.5.5.5	0	0	0	0	0	0	0	0	0	0	0	0	0	0	0	0	0	0	0	0	0	0	0	0	0	0	0	0
3.5.99.4	0	0	0	0	0	0	0	0	0	0	0	0	0	0	0	0	0	0	0	0	0	0	0	0	0	0	0	0
3.6.1.28	0	0	0	0	0	0	0	0	0	0	0	0	0	0	0	0	0	0	0	0	0	0	0	0	0	0	0	0
3.6.1.8	0	0	0	0	0	0	0	0	0	0	0	0	0	0	0	0	0	0	0	0	0	0	0	0	0	0	0	0
3.6.1.9	0	0	0	0	0	0	0	0	0	0	0	0	0	0	0	0	0	0	0	0	0	0	0	0	0	0	0	0
3.6.2.1	0	0	0	0	0	0	0	0	0	0	0	0	0	0	0	0	0	0	0	0	0	0	0	0	0	0	0	0
3.7.1.5	0	0	0	0	0	0	0	0	0	0	0	0	0	0	0	0	0	0	0	0	0	0	0	0	0	0	0	0
3.7.1.8	0	0	0	0	0	0	0	0	0	0	0	0	0	0	0	0	0	0	0	0	0	0	0	0	0	0	0	0
3.7.1.9	0	0	0	0	0	0	0	0	0	0	0	0	0	0	0	0	0	0	0	0	0	0	0	0	0	0	0	0
3.8.1.7	0	0	0	0	0	0	0	0	0	0	0	0	0	0	0	0	0	0	0	0	0	0	0	0	0	0	0	0
3.8.1.8	0	0	0	0	0	0	0	0	0	0	0	0	0	0	0	0	0	0	0	0	0	0	0	0	0	0	0	0
4.1.1.25	0	0	0	0	0	0	0	0	0	0	0	0	0	0	0	0	0	0	0	0	0	0	0	0	0	0	0	0
4.1.1.29	0	0	0	0	0	0	0	0	0	0	0	0	0	0	0	0	0	0	0	0	0	0	0	0	0	0	0	0
4.1.1.34	0	0	0	0	0	0	0	0	0	0	0	0	0	0	0	0	0	0	0	0	0	0	0	0	0	0	0	0
4.1.1.35	0	0	0	0	0	0	0	0	0	0	0	0	0	0	0	0	0	0	0	0	0	0	0	0	0	0	0	0
4.1.1.43	0	0	0	0	0	0	0	0	0	0	0	0	0	0	0	0	0	0	0	0	0	0	0	0	0	0	0	0
4.1.1.45	0	0	0	0	0	0	0	0	0	0	0	0	0	0	0	0	0	0	0	0	0	0	0	0	0	0	0	0
4.1.1.67	0	0	0	0	0	0	0	0	0	0	0	0	0	0	0	0	0	0	0	0	0	0	0	0	0	0	0	0
4.1.1.77	0	0	0	0	0	0	0	0	0	0	0	0	0	0	0	0	0	0	0	0	0	0	0	0	0	0	0	0
4.1.2.10	0	0	0	0	0	0	0	0	0	0	0	0	0	0	0	0	0	0	0	0	0	0	0	0	0	0	0	0
4.1.2.11	0	0	0	0	0	0	0	0	0	0	0	0	0	0	0	0	0	0	0	0	0	0	0	0	0	0	0	0
4.1.2.30	0	0	0	0	0	0	0	0	0	0	0	0	0	0	0	0	0	0	0	0	0	0	0	0	0	0	0	0
4.1.3.25	0	0	0	0	0	0	0	0	0	0	0	0	0	0	0	0	0	0	0	0	0	0	0	0	0	0	0	0
4.1.99.11	0	0	0	0	0	0	0	0	0	0	0	0	0	0	0	0	0	0	0	0	0	0	0	0	0	0	0	0
4.2.1.100	0	0	0	0	0	0	0	0	0	0	0	0	0	0	0	0	0	0	0	0	0	0	0	0	0	0	0	0
4.2.1.107	0	0	0	0	0	0	0	0	0	0	0	0	0	0	0	0	0	0	0	0	0	0	0	0	0	0	0	0
4.2.1.34	0	0	0	0	0	0	0	0	0	0	0	0	0	0	0	0	0	0	0	0	0	0	0	0	0	0	0	0
4.2.1.36	0	0	0	0	0	0	0	0	0	0	0	0	0	0	0	0	0	0	0	0	0	0	0	0	0	0	0	0
4.2.1.39	0	0	0	0	0	0	0	0	0	0	0	0	0	0	0	0	0	0	0	0	0	0	0	0	0	0	0	0
4.2.1.4	0	0	0	0	0	0	0	0	0	0	0	0	0	0	0	0	0	0	0	0	0	0	0	0	0	0	0	0
4.2.1.54	0	0	0	0	0	0	0	0	0	0	0	0	0	0	0	0	0	0	0	0	0	0	0	0	0	0	0	0
4.2.1.58	0	0	0	0	0	0	0	0	0	0	0	0	0	0	0	0	0	0	0	0	0	0	0	0	0	0	0	0
4.2.1.59	0	0	0	0	0	0	0	0	0	0	0	0	0	0	0	0	0	0	0	0	0	0	0	0	0	0	0	0
4.2.1.61	0	0	0	0	0	0	0	0	0	0	0	0	0	0	0	0	0	0	0	0	0	0	0	0	0	0	0	0
4.2.1.65	0	0	0	0	0	0	0	0	0	0	0	0	0	0	0	0	0	0	0	0	0	0	0	0	0	0	0	0
4.2.1.74	0	0	0	0	0	0	0	0	0	0	0	0	0	0	0	0	0	0	0	0	0	0	0	0	0	0	0	0
4.2.1.78	0	0	0	0	0	0	0	0	0	0	0	0	0	0	0	0	0	0	0	0	0	0	0	0	0	0	0	0
4.2.1.91	0	0	0	0	0	0	0	0	0	0	0	0	0	0	0	0	0	0	0	0	0	0	0	0	0	0	0	0
4.2.1.92	0	0	0	0	0	0	0	0	0	0	0	0	0	0	0	0	0	0	0	0	0	0	0	0	0	0	0	0
4.2.3.11	0	0	0	0	0	0	0	0	0	0	0	0	0	0	0	0	0	0	0	0	0	0	0	0	0	0	0	0
4.2.3.14	0	0	0	0	0	0	0	0	0	0	0	0	0	0	0	0	0	0	0	0	0	0	0	0	0	0	0	0
4.2.3.16	0	0	0	0	0	0	0	0	0	0	0	0	0	0	0	0	0	0	0	0	0	0	0	0	0	0	0	0
4.2.3.17	0	0	0	0	0	0	0	0	0	0	0	0	0	0	0	0	0	0	0	0	0	0	0	0	0	0	0	0
4.2.3.18	0	0	0	0	0	0	0	0	0	0	0	0	0	0	0	0	0	0	0	0	0	0	0	0	0	0	0	0
4.2.3.19	0	0	0	0	0	0	0	0	0	0	0	0	0	0	0	0	0	0	0	0	0	0	0	0	0	0	0	0
4.2.3.20	0	0	0	0	0	0	0	0	0	0	0	0	0	0	0	0	0	0	0	0	0	0	0	0	0	0	0	0
4.2.3.8	0	0	0	0	0	0	0	0	0	0	0	0	0	0	0	0	0	0	0	0	0	0	0	0	0	0	0	0
4.3.1.25	0	0	0	0	0	0	0	0	0	0	0	0	0	0	0	0	0	0	0	0	0	0	0	0	0	0	0	0
4.3.1.4	0	0	0	0	0	0	0	0	0	0	0	0	0	0	0	0	0	0	0	0	0	0	0	0	0	0	0	0
4.3.3.2	0	0	0	0	0	0	0	0	0	0	0	0	0	0	0	0	0	0	0	0	0	0	0	0	0	0	0	0
4.3.3.3	0	0	0	0	0	0	0	0	0	0	0	0	0	0	0	0	0	0	0	0	0	0	0	0	0	0	0	0
4.4.1.10	0	0	0	0	0	0	0	0	0	0	0	0	0	0	0	0	0	0	0	0	0	0	0	0	0	0	0	0
4.4.1.20	0	0	0	0	0	0	0	0	0	0	0	0	0	0	0	0	0	0	0	0	0	0	0	0	0	0	0	0
4.4.1.9	0	0	0	0	0	0	0	0	0	0	0	0	0	0	0	0	0	0	0	0	0	0	0	0	0	0	0	0
4.5.1.1	0	0	0	0	0	0	0	0	0	0	0	0	0	0	0	0	0	0	0	0	0	0	0	0	0	0	0	0
4.99.1.7	0	0	0	0	0	0	0	0	0	0	0	0	0	0	0	0	0	0	0	0	0	0	0	0	0	0	0	0
5.1.1.10	0	0	0	0	0	0	0	0	0	0	0	0	0	0	0	0	0	0	0	0	0	0	0	0	0	0	0	0
5.1.1.12	0	0	0	0	0	0	0	0	0	0	0	0	0	0	0	0	0	0	0	0	0	0	0	0	0	0	0	0
5.1.1.9	0	0	0	0	0	0	0	0	0	0	0	0	0	0	0	0	0	0	0	0	0	0	0	0	0	0	0	0
5.1.3.18	0	0	0	0	0	0	0	0	0	0	0	0	0	0	0	0	0	0	0	0	0	0	0	0	0	0	0	0
5.1.3.6	0	0	0	0	0	0	0	0	0	0	0	0	0	0	0	0	0	0	0	0	0	0	0	0	0	0	0	0
5.2.1.10	0	0	0	0	0	0	0	0	0	0	0	0	0	0	0	0	0	0	0	0	0	0	0	0	0	0	0	0
5.2.1.3	0	0	0	0	0	0	0	0	0	0	0	0	0	0	0	0	0	0	0	0	0	0	0	0	0	0	0	0
5.2.1.4	0	0	0	0	0	0	0	0	0	0	0	0	0	0	0	0	0	0	0	0	0	0	0	0	0	0	0	0
5.3.1.7	0	0	0	0	0	0	0	0	0	0	0	0	0	0	0	0	0	0	0	0	0	0	0	0	0	0	0	0
5.3.3.12	0	0	0	0	0	0	0	0	0	0	0	0	0	0	0	0	0	0	0	0	0	0	0	0	0	0	0	0
5.3.3.5	0	0	0	0	0	0	0	0	0	0	0	0	0	0	0	0	0	0	0	0	0	0	0	0	0	0	0	0
5.3.99.2	0	0	0	0	0	0	0	0	0	0	0	0	0	0	0	0	0	0	0	0	0	0	0	0	0	0	0	0
5.3.99.3	0	0	0	0	0	0	0	0	0	0	0	0	0	0	0	0	0	0	0	0	0	0	0	0	0	0	0	0
5.3.99.4	0	0	0	0	0	0	0	0	0	0	0	0	0	0	0	0	0	0	0	0	0	0	0	0	0	0	0	0
5.3.99.5	0	0	0	0	0	0	0	0	0	0	0	0	0	0	0	0	0	0	0	0	0	0	0	0	0	0	0	0
5.3.99.6	0	0	0	0	0	0	0	0	0	0	0	0	0	0	0	0	0	0	0	0	0	0	0	0	0	0	0	0
5.3.99.7	0	0	0	0	0	0	0	0	0	0	0	0	0	0	0	0	0	0	0	0	0	0	0	0	0	0	0	0
5.4.2.5	0	0	0	0	0	0	0	0	0	0	0	0	0	0	0	0	0	0	0	0	0	0	0	0	0	0	0	0
5.4.99.1	0	0	0	0	0	0	0	0	0	0	0	0	0	0	0	0	0	0	0	0	0	0	0	0	0	0	0	0
5.4.99.3	0	0	0	0	0	0	0	0	0	0	0	0	0	0	0	0	0	0	0	0	0	0	0	0	0	0	0	0
5.4.99.7	0	0	0	0	0	0	0	0	0	0	0	0	0	0	0	0	0	0	0	0	0	0	0	0	0	0	0	0
5.5.1.12	0	0	0	0	0	0	0	0	0	0	0	0	0	0	0	0	0	0	0	0	0	0	0	0	0	0	0	0
5.5.1.13	0	0	0	0	0	0	0	0	0	0	0	0	0	0	0	0	0	0	0	0	0	0	0	0	0	0	0	0
5.5.1.6	0	0	0	0	0	0	0	0	0	0	0	0	0	0	0	0	0	0	0	0	0	0	0	0	0	0	0	0
5.5.1.7	0	0	0	0	0	0	0	0	0	0	0	0	0	0	0	0	0	0	0	0	0	0	0	0	0	0	0	0
5.5.1.8	0	0	0	0	0	0	0	0	0	0	0	0	0	0	0	0	0	0	0	0	0	0	0	0	0	0	0	0
5.5.1.9	0	0	0	0	0	0	0	0	0	0	0	0	0	0	0	0	0	0	0	0	0	0	0	0	0	0	0	0
6.2.1.11	0	0	0	0	0	0	0	0	0	0	0	0	0	0	0	0	0	0	0	0	0	0	0	0	0	0	0	0
6.2.1.28	0	0	0	0	0	0	0	0	0	0	0	0	0	0	0	0	0	0	0	0	0	0	0	0	0	0	0	0
6.2.1.33	0	0	0	0	0	0	0	0	0	0	0	0	0	0	0	0	0	0	0	0	0	0	0	0	0	0	0	0
6.2.1.7	0	0	0	0	0	0	0	0	0	0	0	0	0	0	0	0	0	0	0	0	0	0	0	0	0	0	0	0
6.2.1.8	0	0	0	0	0	0	0	0	0	0	0	0	0	0	0	0	0	0	0	0	0	0	0	0	0	0	0	0
6.3.1.9	0	0	0	0	0	0	0	0	0	0	0	0	0	0	0	0	0	0	0	0	0	0	0	0	0	0	0	0
6.3.2.26	0	0	0	0	0	0	0	0	0	0	0	0	0	0	0	0	0	0	0	0	0	0	0	0	0	0	0	0
6.3.4.1	0	0	0	0	0	0	0	0	0	0	0	0	0	0	0	0	0	0	0	0	0	0	0	0	0	0	0	0
6.3.4.16	0	0	0	0	0	0	0	0	0	0	0	0	0	0	0	0	0	0	0	0	0	0	0	0	0	0	0	0
6.3.4.6	0	0	0	0	0	0	0	0	0	0	0	0	0	0	0	0	0	0	0	0	0	0	0	0	0	0	0	0
Class Label	Hydrogen	Hydrogen	Hydrogen	Hydrogen	Hydrogen	Hydrogen	Hydrogen	Hydrogen	Hydrogen	Hydrogen	Hydrogen	Hydrogen	Hydrogen	Hydrogen	Hydrogen	Hydrogen	Hydrogen	Non-Hydrogen	Non-Hydrogen	Non-Hydrogen	Non-Hydrogen	Non-Hydrogen	Non-Hydrogen	Non-Hydrogen	Non-Hydrogen	Non-Hydrogen	Non-Hydrogen	Non-Hydrogen
