# Supplementary material for: Spice: discovery of phenotype-determining component interplays
Source: BMC Syst Biol. 2012 May 14;6:40. doi: 10.1186/1752-0509-6-40 (PMC3515406; doi:10.1186/1752-0509-6-40)
Supplement: Additional file 2 — Enzymes associated with biohydrogen production detected by Spice. [file 1752-0509-6-40-S2.xlsx]

## Sheet: Sheet1
Model #	Enzymes ID	E.C.		Model #	p-value
1	10	3.5.4.5		1	5.78419e-110
1	182	2.5.1.16		2	5.78419e-110
2	2	2.7.1.11		3	5.78419e-110
2	25	4.2.1.8		4	5.78419e-110
3	29	5.3.1.12		5	2.07181e-113
3	31	2.7.1.39		6	2.07181e-113
4	32	4.1.2.14		7	7.97502e-208
4	225	1.3.99.1		8	2.07181e-113
5	7	2.7.1.19		9	3.73974e-62
5	55	3.4.11.2		10	3.73974e-62
6	41	1.1.1.57		11	3.73974e-62
6	665	2.5.1.7		12	2.07181e-113
7	1	1.3.1.54		13	2.07181e-113
7	33	4.1.3.16		14	2.07181e-113
7	72	1.2.7.1		15	2.07181e-113
8	44	1.1.1.58		16	2.07181e-113
8	211	6.2.1.5		17	7.97502e-208
9	13	2.7.7.13		18	2.07181e-113
9	58	2.7.7.24		19	7.97502e-208
9	100	3.2.1.37		20	3.73974e-62
10	12	2.4.2.28		21	4.01268e-286
10	61	2.1.1.45		22	4.01268e-286
10	380	4.3.1.1		23	6.7621e-05
11	9	2.3.1.179		24	3.73974e-62
11	39	2.2.1.1		25	7.97502e-208
11	88	2.7.1.4		26	3.73974e-62
12	82	1.5.1.20		27	2.07181e-113
12	379	6.3.1.1		28	6.7621e-05
13	71	2.7.2.7		29	6.7621e-05
13	171	2.4.2.4		30	6.7621e-05
14	161	2.7.7.27		31	6.7621e-05
14	353	2.4.2.19		32	3.73974e-62
15	181	5.1.3.4		33	3.9e-135
15	348	2.3.1.30		34	6.7621e-05
16	351	1.6.1.2		35	6.7621e-05
16	645	4.1.1.49		36	4.01268e-286
17	103	4.2.1.49		37	4.01268e-286
17	138	2.1.3.3		38	4.01268e-286
17	416	5.3.1.8		39	6.7621e-05
18	35	3.5.1.24		40	4.01268e-286
18	194	4.2.1.17		41	4.01268e-286
19	49	2.7.1.92		42	4.01268e-286
19	86	2.7.7.22		43	4.01268e-286
19	529	2.7.1.69		44	3.9e-135
20	76	3.5.1.18		45	6.7621e-05
20	403	3.1.3.18		46	6.7621e-05
20	498	1.2.1.10		47	6.7621e-05
21	81	6.3.1.2		48	3.9e-135
21	126	2.3.1.19		49	3.9e-135
21	142	3.2.1.31		50	3.9e-135
21	296	3.2.1.67		51	3.9e-135
22	117	5.1.99.1		52	3.9e-135
22	147	3.2.1.1		53	3.9e-135
22	228	1.3.99.2		54	2.72859e-286
22	655	5.1.1.1		55	3.9e-135
23	104	5.3.1.5		56	0
23	160	2.3.1.9		57	3.9e-135
23	185	2.7.4.9		58	3.9e-135
24	101	4.1.1.44		59	2.72859e-286
24	208	3.1.1.3		60	2.72859e-286
24	685	2.3.1.39		61	3.9e-135
25	219	3.5.2.7		62	0
25	354	1.1.1.30		63	0
25	382	2.5.1.9		64	0
26	421	1.4.4.2		65	0
26	528	6.4.1.4
26	613	2.7.1.12
27	197	1.1.1.35
27	466	3.5.4.25
28	15	5.3.1.23
28	16	2.1.1.132
28	18	1.1.1.271
29	201	5.3.1.6
29	372	2.1.1.64
29	649	1.1.1.44
30	419	2.3.1.54
30	510	1.1.1.40
30	691	5.4.2.8
31	148	4.2.1.24
31	176	3.5.1.19
31	432	2.7.7.12
32	324	4.2.1.75
32	474	3.5.99.6
32	477	1.5.99.8
33	11	1.18.6.1
33	23	1.13.11.53
33	355	4.4.1.8
33	597	4.3.1.17
34	149	1.1.1.27
34	439	6.3.2.1
34	700	3.4.13.3
35	70	1.14.12.10
35	204	5.4.2.2
35	579	2.6.1.62
36	24	1.13.11.54
36	77	4.1.1.20
36	187	5.1.3.13
36	198	1.2.7.5
37	75	2.5.1.47
37	85	3.1.1.24
37	94	4.2.1.108
37	501	3.1.2.14
38	95	5.3.3.4
38	166	1.1.1.157
38	209	2.5.1.1
38	574	1.1.1.267
39	96	2.7.1.40
39	152	3.11.1.1
39	427	2.7.1.50
40	91	2.1.1.37
40	153	5.2.1.2
40	378	2.7.1.16
40	717	1.1.1.95
41	200	3.7.1.2
41	210	2.5.1.10
41	451	1.11.1.7
41	575	1.17.7.1
42	17	5.4.1.2
42	56	3.2.2.9
42	230	4.1.1.65
42	688	2.6.1.42
43	356	1.2.1.16
43	400	6.3.5.9
43	516	2.7.4.14
43	576	4.6.1.12
44	132	6.3.5.3
44	479	1.3.99.7
44	616	3.6.1.23
45	54	6.4.1.3
45	590	1.3.99.3
45	677	2.5.1.3
46	151	1.2.3.3
46	167	4.1.2.13
46	342	4.1.3.4
47	102	2.3.1.16
47	352	1.2.1.38
47	548	2.3.1.15
48	119	1.1.99.25
48	373	1.1.1.215
48	401	6.3.5.1
48	505	2.6.1.52
49	120	1.13.11.1
49	426	4.1.1.15
49	526	4.2.3.12
49	631	1.2.1.9
50	121	1.13.11.3
50	496	5.4.3.8
50	550	6.2.1.17
50	663	5.1.1.3
51	22	4.2.1.47
51	125	1.1.1.34
51	223	6.3.5.2
51	638	2.7.1.35
52	279	2.7.1.76
52	408	6.4.1.1
52	521	4.2.1.20
52	540	4.2.1.52
53	26	2.1.1.130
53	205	2.3.1.117
53	412	4.2.1.33
53	420	1.8.99.2
54	168	2.2.1.2
54	193	1.2.1.41
54	387	5.4.99.2
54	453	2.6.1.18
54	500	5.1.3.15
55	418	5.3.1.9
55	422	2.7.1.31
55	469	3.5.2.3
55	686	2.6.1.9
56	189	1.4.1.2
56	195	2.7.6.3
56	531	1.14.15.3
56	545	2.3.1.180
56	703	2.7.1.63
57	377	2.6.1.66
57	566	4.1.3.27
57	593	5.4.4.2
57	658	3.2.1.52
58	53	4.4.1.16
58	207	4.1.1.48
58	647	2.9.1.1
58	699	1.4.3.5
59	87	3.6.1.19
59	217	6.3.4.3
59	565	1.2.1.72
59	636	1.1.1.1
59	668	2.6.1.19
60	107	1.14.14.1
60	344	4.2.1.113
60	433	1.2.1.27
60	461	6.3.4.15
60	618	3.1.3.5
61	165	2.7.4.7
61	262	2.4.1.10
61	371	4.1.1.3
61	661	2.4.2.3
62	170	4.2.1.60
62	220	1.1.1.29
62	269	2.4.1.46
62	275	2.7.1.100
62	295	3.2.1.35
62	620	2.7.7.41
62	635	3.2.1.45
63	206	2.4.1.18
63	280	2.7.1.89
63	309	4.1.2.29
63	414	2.3.2.2
63	538	3.5.1.5
63	676	5.3.1.22
64	282	2.7.2.1
64	405	1.4.1.13
64	480	2.7.9.3
64	495	2.7.7.23
64	556	2.7.7.3
64	586	1.2.99.5
64	701	2.3.1.41
65	28	2.1.1.133
65	465	1.3.3.4
65	522	1.1.1.3
65	580	4.1.1.19
65	598	2.4.2.10
65	650	3.1.3.77
