# Supplementary material for: Spice: discovery of phenotype-determining component interplays
Source: BMC Syst Biol. 2012 May 14;6:40. doi: 10.1186/1752-0509-6-40 (PMC3515406; doi:10.1186/1752-0509-6-40)
Supplement: Additional file 3 — COG data with 17 microorganisms for biohydrogen production. [file 1752-0509-6-40-S3.xlsx]

## Sheet: Sheet 1
	aci	ana	ava	bad	bbr	bli	blo	cac	cbe	cpf	csc	lac	lca	rpa	rru	sab	vco
COG0477	1	1	1	1	1	1	1	1	1	1	1	1	1	1	1	1	1
COG0583	1	1	1	1	1	1	1	1	1	1	1	1	1	1	1	1	1
COG1960	1	1	1	0	1	1	0	1	1	1	1	0	0	1	1	1	1
COG2207	1	1	1	1	1	1	1	1	1	1	1	1	0	1	1	1	1
COG1028	1	1	1	1	1	1	1	1	1	1	1	1	1	1	1	1	1
COG1629	1	1	1	0	1	0	0	0	0	0	0	0	0	1	1	0	1
COG0596	1	1	1	1	1	1	1	1	1	1	0	1	1	1	1	1	1
COG1309	1	1	1	1	1	1	1	1	1	1	1	1	1	1	1	1	1
COG1012	1	1	1	1	1	1	1	1	1	1	0	1	1	1	1	1	1
COG1024	1	1	1	0	1	1	0	1	1	1	0	0	0	1	1	1	1
COG0642	1	1	1	1	1	1	1	1	1	1	1	1	1	1	1	1	1
COG2141	1	1	1	0	1	1	0	0	0	0	0	1	1	1	1	1	0
COG0500	1	1	1	1	1	1	0	1	1	1	1	0	1	1	1	1	1
COG0625	1	1	1	0	1	0	0	0	0	0	0	0	0	1	1	0	1
COG0745	1	1	1	1	1	1	1	1	1	1	1	1	1	1	1	1	1
COG1280	1	0	0	0	1	1	0	0	1	1	1	0	0	1	1	0	1
COG0183	1	0	0	0	1	1	0	1	1	1	0	1	1	1	1	1	1
COG0697	1	1	1	1	1	1	1	1	1	1	1	1	1	1	1	1	1
COG1538	1	1	1	0	1	0	0	0	0	0	0	0	0	1	1	0	1
COG0654	1	1	1	0	1	1	0	0	0	0	0	0	0	1	1	1	1
COG0845	1	1	1	0	1	1	0	1	1	1	1	0	0	1	1	1	1
COG0715	1	1	1	1	1	1	1	1	1	1	1	0	1	1	1	1	1
COG0438	1	1	1	1	1	1	1	1	1	1	1	1	1	1	1	1	1
COG0841	1	1	1	0	1	1	0	1	1	0	0	0	0	1	1	1	1
COG2801	1	1	1	1	1	1	0	0	1	0	0	1	1	1	1	0	1
COG1414	1	0	0	1	1	1	1	0	1	0	1	0	1	1	1	0	1
COG2199	1	1	1	0	1	1	0	1	1	1	1	1	0	1	1	1	1
COG0251	1	1	1	1	1	1	1	1	1	1	1	0	0	1	1	1	1
COG1522	1	0	0	1	1	1	1	1	1	1	1	0	0	1	1	0	1
COG1802	1	0	0	0	1	1	0	1	1	0	1	0	1	1	1	1	1
COG1902	1	1	1	1	1	1	1	1	1	1	0	1	1	1	1	1	1
COG4638	1	1	1	0	1	0	0	0	0	0	0	0	0	1	0	0	0
COG0589	1	1	1	1	1	1	1	0	0	0	0	1	1	1	1	1	1
COG0446	1	1	1	0	1	1	1	1	1	1	1	1	1	1	1	1	1
COG0784	1	1	1	0	1	1	0	1	1	1	1	0	0	1	1	0	1
COG2310	1	0	0	0	0	1	0	1	0	0	0	0	0	0	1	0	0
COG0454	1	1	1	1	1	1	1	1	1	1	1	1	1	1	1	1	1
COG1301	1	1	1	0	0	1	0	1	1	1	0	0	0	1	1	1	1
COG1853	1	1	1	0	1	1	0	1	1	1	1	0	1	1	1	1	0
COG1113	1	0	0	1	0	1	1	1	1	0	0	1	1	0	0	1	0
COG0665	1	1	1	0	1	1	0	1	1	1	0	0	0	1	1	0	1
COG4253	1	0	0	0	0	0	0	0	0	0	0	0	0	0	0	0	0
COG0765	1	1	1	1	1	1	1	1	1	1	1	1	1	1	1	1	1
COG0730	1	1	1	0	1	1	0	1	1	1	1	1	1	1	1	1	1
COG0318	1	1	1	0	1	1	0	0	1	0	1	0	1	1	1	1	1
COG0204	1	1	1	1	1	1	1	1	1	1	1	1	1	1	1	1	1
COG1020	1	1	1	0	1	1	0	0	1	0	0	1	1	1	1	1	1
COG0494	1	1	1	1	1	1	1	1	1	1	1	1	1	1	1	1	1
COG0491	1	1	1	0	1	1	0	1	1	1	1	0	0	1	1	1	1
COG3687	1	0	0	0	0	0	0	0	0	0	0	0	0	0	0	0	0
COG3210	1	1	1	0	1	0	0	0	1	0	0	0	0	1	0	0	0
COG2885	1	1	1	0	1	0	0	0	0	0	0	0	0	1	1	0	1
COG0671	1	1	1	0	1	1	1	1	1	1	0	1	1	1	1	1	1
COG0834	1	1	1	1	1	1	1	1	1	1	1	1	1	1	1	1	1
COG0600	1	1	1	1	1	1	1	1	1	1	1	0	1	1	1	1	0
COG1595	1	1	1	1	1	1	1	1	1	1	1	0	0	1	1	1	1
COG2067	1	0	0	0	1	0	0	0	0	0	0	0	0	0	1	0	1
COG0824	1	1	1	0	1	1	0	1	1	1	1	0	0	1	1	1	1
COG0657	1	1	1	1	1	1	1	1	1	1	1	1	1	1	1	1	1
COG0560	1	0	0	1	1	0	1	1	1	1	0	0	0	1	1	0	1
COG1018	1	0	0	0	1	1	0	0	1	1	0	0	0	1	1	1	1
COG0564	1	1	1	1	1	1	1	1	1	1	1	1	1	1	1	1	1
COG0693	1	1	1	0	1	1	1	1	1	1	0	1	1	1	1	1	1
COG1566	1	0	0	0	1	1	0	0	1	0	0	0	0	1	1	1	1
COG2072	1	0	1	0	1	0	0	0	0	0	0	0	0	1	0	0	0
COG2233	1	0	0	1	1	1	1	1	1	1	1	1	1	0	0	1	1
COG2963	1	0	0	1	0	0	0	0	1	0	0	1	1	1	0	1	1
COG1226	1	1	1	1	1	1	1	1	0	0	0	1	0	1	1	0	1
COG0436	1	1	1	1	1	1	1	1	1	1	1	1	1	1	1	1	1
COG1396	1	1	1	1	1	1	1	1	1	1	1	1	1	1	1	1	1
COG2814	1	0	0	1	1	1	1	0	0	0	0	1	1	1	1	1	0
COG2050	1	0	0	0	1	1	0	0	0	0	1	0	0	1	0	1	1
COG1741	1	1	1	0	1	0	0	1	1	1	0	0	0	1	1	0	1
COG3491	1	0	1	0	0	0	0	0	0	0	0	0	0	1	1	0	0
COG1126	1	1	1	1	1	1	1	1	1	1	1	1	1	1	1	1	1
COG0546	1	1	1	1	1	1	1	1	1	1	0	0	1	1	1	1	1
COG1167	1	1	1	1	1	1	1	1	1	1	1	0	1	1	1	1	1
COG0179	1	1	1	1	1	1	1	0	1	0	1	0	0	1	1	1	1
COG0402	1	1	1	0	1	1	1	1	1	1	1	0	0	0	1	0	0
COG2146	1	1	1	0	1	1	0	0	0	0	0	0	0	0	0	1	0
COG3501	1	1	0	0	1	0	0	0	0	0	0	0	0	0	0	0	1
COG2057	1	0	0	0	1	1	0	1	1	0	0	0	0	1	1	0	0
COG3121	1	0	0	0	1	0	0	0	0	0	0	0	0	0	0	0	0
COG0365	1	1	1	0	1	1	0	0	0	0	0	0	0	1	1	1	1
COG0463	1	1	1	1	1	1	1	1	1	1	1	1	1	1	1	1	1
COG1116	1	1	1	0	1	1	0	1	1	1	1	0	1	1	1	1	0
COG1804	1	0	0	0	1	0	0	0	0	0	0	1	0	1	1	0	0
COG1132	1	1	1	1	1	1	1	1	1	1	1	1	1	1	1	1	1
COG0848	1	1	1	0	1	0	0	0	0	0	0	0	0	1	1	0	1
COG0811	1	1	1	0	1	0	0	0	0	0	0	0	0	1	1	0	1
COG0531	1	1	1	1	0	1	1	1	1	1	1	1	1	1	1	1	1
COG1052	1	1	1	0	1	1	0	1	1	1	1	1	1	1	1	1	1
COG0508	1	1	1	0	1	1	0	0	0	0	1	0	1	1	1	1	1
COG0741	1	1	1	0	1	1	0	1	1	1	1	0	0	1	1	0	1
COG0661	1	1	1	1	1	0	1	1	0	1	1	0	0	1	1	0	1
COG1249	1	1	1	1	1	1	1	0	0	1	1	1	1	1	1	1	1
COG0778	1	1	1	1	1	1	1	1	1	1	1	1	1	1	1	1	1
COG1335	1	1	1	0	1	1	1	1	1	1	0	1	1	1	1	1	1
COG2084	1	1	1	0	1	1	0	1	1	1	0	0	1	1	1	0	1
COG1788	1	0	0	0	1	1	0	1	1	0	0	0	0	1	1	0	0
COG0739	1	1	1	1	1	1	1	1	0	1	1	0	0	1	1	1	1
COG1109	1	1	1	1	1	1	1	1	1	1	1	1	1	1	1	1	1
COG0129	1	1	1	1	1	1	1	1	1	0	1	0	0	1	1	1	1
COG0451	1	1	1	1	1	1	0	1	1	0	1	0	1	1	1	1	1
COG1968	1	1	1	1	1	1	1	1	1	1	1	0	1	1	1	1	1
COG1670	1	1	1	1	1	1	1	1	1	1	1	1	1	1	1	1	1
COG0644	1	1	1	0	1	0	0	1	0	1	0	0	0	1	1	0	0
COG0537	1	1	1	1	1	1	1	1	1	1	1	1	1	1	1	1	1
COG3712	1	0	0	0	1	0	0	0	0	0	0	0	0	1	1	0	0
COG0847	1	0	0	1	1	1	0	1	0	1	0	1	1	1	1	1	1
COG0760	1	1	1	0	1	1	0	1	1	1	1	1	1	1	1	1	1
COG0790	1	0	0	0	0	0	0	0	0	0	0	0	0	1	0	0	1
COG1045	1	1	1	0	1	1	0	1	1	1	1	0	0	1	1	1	1
COG0518	1	1	1	1	1	1	1	1	1	1	1	1	1	1	1	1	1
COG0004	1	1	1	1	1	1	1	1	1	0	1	1	1	1	1	1	1
COG0663	1	1	1	0	1	1	0	1	1	1	1	0	0	1	1	0	1
COG0776	1	1	1	1	1	1	1	1	1	1	1	1	1	1	1	1	1
COG0789	1	1	1	1	1	1	1	1	1	1	0	1	1	1	1	1	1
COG1253	1	1	1	1	1	1	1	1	1	1	0	1	1	1	1	1	1
COG1230	1	1	0	1	0	1	1	1	0	0	0	1	1	1	1	1	0
COG3182	1	0	0	0	1	0	0	0	0	0	0	0	0	1	1	1	1
COG0534	1	0	0	1	1	1	1	1	1	1	0	1	1	1	1	1	1
COG0517	1	1	1	1	1	1	1	1	1	1	1	1	1	1	1	1	1
COG0069	1	1	1	1	1	1	1	1	1	0	1	0	1	1	1	1	1
COG0316	1	1	1	0	1	1	0	0	0	0	0	0	0	1	1	1	1
COG0605	1	1	1	0	1	1	0	1	1	1	0	0	1	1	1	1	1
COG1733	1	1	1	0	1	1	1	1	1	1	1	1	1	1	1	1	1
COG0526	1	1	1	1	1	1	1	1	1	1	1	1	1	1	1	1	1
COG1292	1	0	0	0	1	1	0	0	0	0	0	0	0	0	0	1	1
COG4245	1	1	1	0	0	0	0	0	0	0	0	0	0	0	0	0	0
COG3284	1	1	1	0	1	1	0	1	1	0	0	0	0	1	1	0	1
COG1062	1	1	1	0	1	0	0	0	0	0	0	1	0	1	1	0	0
COG2193	1	1	1	0	1	0	0	0	0	0	0	0	0	1	1	0	1
COG1262	1	1	1	0	1	0	0	0	1	0	0	0	0	1	1	0	1
COG4264	1	1	1	0	1	1	0	0	0	0	0	0	0	1	0	1	0
COG1289	1	0	0	0	1	0	0	0	0	1	0	0	0	1	1	1	1
COG0628	1	1	1	1	1	1	0	1	1	1	1	1	1	1	1	1	1
COG2186	1	0	0	1	1	1	0	1	1	1	0	0	0	1	1	0	1
COG2204	1	0	0	0	1	0	0	0	1	0	0	0	0	1	1	0	1
COG0842	1	1	1	0	1	1	0	1	1	0	1	1	1	1	1	0	1
COG1680	1	1	1	0	0	1	0	1	1	0	0	1	1	1	1	1	0
COG1187	1	1	1	0	1	1	1	1	1	1	1	1	1	1	1	1	1
COG0523	1	1	1	0	1	1	0	0	1	1	0	0	0	1	1	1	1
COG0542	1	1	1	1	1	1	1	1	1	1	1	1	1	1	1	1	1
COG3047	1	0	0	0	1	0	0	0	0	0	0	0	0	1	0	0	1
COG1305	1	1	1	1	0	1	1	1	1	1	1	0	1	1	1	0	0
COG0388	1	1	1	0	1	1	1	1	1	1	1	0	0	1	1	1	1
COG0599	1	0	0	1	1	1	0	0	1	0	0	1	1	1	1	0	0
COG0160	1	1	1	0	1	1	0	1	1	0	0	0	0	1	1	0	1
COG0236	1	1	1	0	1	1	0	1	1	1	1	1	1	1	1	1	1
COG1752	1	0	0	0	1	1	0	0	1	1	1	0	1	1	1	0	1
COG1192	1	1	1	1	0	1	1	1	1	1	1	1	1	1	1	0	1
COG0042	1	1	1	1	1	1	1	1	1	1	1	1	1	1	1	1	1
COG0667	1	1	1	1	1	1	1	0	1	0	1	1	1	1	1	1	1
COG0443	1	1	1	1	1	1	1	1	1	1	1	1	1	1	1	1	1
COG0668	1	1	1	1	1	1	1	1	1	1	1	1	1	1	1	1	1
COG0586	1	1	1	0	1	1	1	1	1	1	1	1	1	1	0	1	1
COG0210	1	1	1	1	1	1	1	1	1	1	1	1	1	1	1	1	1
COG0655	1	0	0	0	1	1	0	1	1	1	1	0	1	1	1	1	1
COG2804	1	1	1	0	1	1	0	1	1	1	1	1	1	0	1	1	1
COG1250	1	0	0	0	1	1	1	1	1	1	0	0	0	1	1	1	1
COG3188	1	0	0	0	1	0	0	0	0	0	0	0	0	0	0	0	0
COG1846	1	1	1	1	1	1	1	1	1	1	1	1	1	1	1	1	1
COG0604	1	1	1	1	1	1	1	0	1	0	0	0	1	1	1	1	1
COG0545	1	1	1	1	0	0	1	0	0	0	0	0	0	1	0	0	1
COG0488	1	1	1	1	1	1	1	1	1	1	0	1	1	1	1	1	1
COG0861	1	1	1	1	1	1	1	1	1	0	0	1	1	1	1	1	1
COG1454	1	0	0	1	1	1	1	1	1	1	1	1	1	1	1	1	1
COG0450	1	1	1	0	1	1	1	0	1	1	0	0	1	1	1	1	1
COG0726	1	1	1	0	1	1	0	1	1	1	1	0	1	1	1	1	1
COG2851	1	0	0	0	0	1	0	0	0	0	0	0	1	0	1	1	0
COG0008	1	1	1	1	1	1	1	1	1	1	1	1	1	1	1	1	1
COG0612	1	1	1	0	1	1	0	1	1	1	1	1	1	1	1	1	1
COG1686	1	0	0	0	1	1	0	1	1	1	1	1	1	1	1	1	1
COG3152	1	0	0	1	0	1	1	0	0	0	0	0	1	1	0	1	1
COG1835	1	1	1	1	0	1	1	0	0	0	0	1	1	1	1	1	0
COG3485	1	0	0	0	0	0	0	0	0	0	0	0	0	1	0	0	0
COG0664	1	1	1	1	1	1	1	1	1	1	1	1	1	1	1	1	1
COG0028	1	1	1	1	1	1	1	1	1	0	1	1	1	1	1	1	1
COG1278	1	0	0	1	1	1	1	1	1	1	1	1	1	1	1	1	1
COG2267	1	1	1	1	1	1	1	1	1	1	0	0	0	1	1	1	1
COG1073	1	1	0	1	1	1	1	1	1	1	1	1	1	1	1	0	1
COG0346	1	1	1	1	1	1	1	1	1	1	0	0	1	1	1	1	1
COG1651	1	1	1	1	1	1	1	0	0	0	0	0	0	1	1	1	1
COG0304	1	1	1	1	1	1	1	1	1	1	1	0	1	1	1	1	1
COG2890	1	1	1	1	1	1	1	1	1	1	1	1	1	1	1	1	1
COG2913	1	0	0	0	1	0	0	0	0	0	0	0	0	1	1	0	1
COG4992	1	1	1	1	1	1	1	1	1	0	1	0	0	1	1	1	1
COG0782	1	0	0	1	1	1	1	1	1	1	1	1	1	1	1	1	1
COG1959	1	1	1	0	1	1	1	1	1	1	1	1	0	1	1	1	1
COG1051	1	1	1	1	1	1	1	1	1	1	0	1	1	1	1	0	1
COG0489	1	1	1	1	1	1	1	1	1	1	1	1	0	1	1	1	1
COG0607	1	1	1	0	1	1	1	1	1	1	1	1	1	1	1	1	1
COG0507	1	1	1	1	0	1	1	1	1	1	1	1	1	1	0	1	1
COG4313	1	0	0	0	1	0	0	0	0	0	0	0	0	1	0	0	0
COG0277	1	1	1	0	1	1	0	1	1	1	0	0	1	1	1	0	1
COG1925	1	0	0	0	1	1	1	1	1	1	1	1	1	1	1	1	1
COG0019	1	1	1	1	1	1	1	1	1	1	1	1	1	1	1	1	1
COG0073	1	1	1	1	1	1	1	1	1	1	1	1	1	1	1	1	1
COG0656	1	0	1	1	1	1	1	1	1	0	0	1	1	1	1	1	0
COG0513	1	1	1	1	1	1	1	1	1	1	0	1	1	1	1	1	1
COG1215	1	1	1	1	1	1	1	1	1	1	0	1	0	1	0	1	0
COG0591	1	0	0	1	1	1	1	0	1	1	0	0	0	1	0	1	1
COG0772	1	1	1	1	1	1	1	1	1	1	1	1	1	1	1	1	1
COG0616	1	1	1	0	0	1	0	0	0	0	0	0	0	1	1	0	1
COG0305	1	1	1	1	1	1	1	1	1	1	1	1	1	1	1	1	1
COG0424	1	1	1	1	1	1	1	1	1	1	1	0	1	1	1	0	1
COG0242	1	1	1	1	1	1	1	1	1	1	1	1	1	1	1	1	1
COG1398	1	1	1	0	1	0	0	0	0	0	0	0	0	0	0	0	0
COG2203	1	1	1	0	1	1	0	1	1	0	1	0	0	1	1	1	1
COG2610	1	0	0	1	0	1	0	1	1	1	0	0	1	0	1	1	1
COG0111	1	1	1	1	1	1	1	1	1	1	1	1	1	1	1	1	1
COG1765	1	0	0	1	1	1	1	1	0	0	0	0	0	1	0	0	1
COG0685	1	1	1	1	0	1	1	1	1	0	1	0	1	1	1	1	1
COG2899	1	0	0	0	0	0	0	0	0	0	0	0	0	0	0	0	0
COG0115	1	1	1	1	1	1	1	1	1	1	1	1	1	1	1	1	1
COG2070	1	1	1	0	1	1	0	1	1	1	0	0	1	1	1	1	0
COG1607	1	0	0	0	1	1	0	0	0	0	0	0	1	0	1	1	1
COG1136	1	1	1	1	1	1	1	1	1	1	1	1	1	1	1	1	1
COG0280	1	0	0	1	1	1	1	1	1	1	1	1	1	1	1	1	1
COG0147	1	1	1	1	1	1	1	1	1	1	1	0	0	1	1	1	1
COG3127	1	0	0	0	1	0	0	0	0	0	0	0	0	1	1	0	1
COG1296	1	0	0	1	1	1	1	0	1	0	0	0	0	1	0	1	1
COG1053	1	1	1	1	1	1	1	1	1	1	1	1	1	1	1	1	1
COG1346	1	0	0	0	1	1	0	1	1	1	0	0	0	1	1	1	1
COG2831	1	1	1	0	1	0	0	0	0	0	0	0	0	1	0	0	0
COG1135	1	1	1	1	1	1	1	1	1	0	0	1	1	1	1	1	1
COG0174	1	1	1	1	1	1	1	0	1	1	1	1	1	1	1	1	1
COG0558	1	1	1	1	1	1	1	1	1	1	1	1	1	1	1	1	1
COG0532	1	1	1	1	1	1	1	1	1	1	1	1	1	1	1	1	1
COG0543	1	0	0	1	1	1	1	1	1	1	1	0	0	1	1	0	1
COG2081	1	1	1	0	1	1	0	1	1	1	0	0	0	1	1	1	1
COG0643	1	1	1	0	1	1	0	1	1	0	1	0	0	1	1	0	1
COG0598	1	1	1	1	1	1	1	1	1	1	0	1	1	1	1	1	1
COG5517	1	0	0	0	1	0	0	0	0	0	0	0	0	0	0	0	0
COG3239	1	1	1	0	0	1	0	0	1	0	0	0	0	1	0	0	0
COG0725	1	1	1	0	1	1	0	1	1	1	1	0	0	1	1	1	1
COG0405	1	1	1	0	1	1	0	0	0	0	0	0	0	1	1	1	1
COG0652	1	1	1	1	1	1	1	1	1	1	0	1	1	1	1	1	1
COG3634	1	0	0	0	0	1	0	0	1	0	0	0	0	0	1	1	0
COG1047	1	0	0	0	1	0	0	0	0	0	0	0	0	0	0	0	1
COG0524	1	1	1	1	1	1	1	1	1	1	1	1	1	1	1	1	1
COG0154	1	1	1	1	1	1	1	1	1	0	1	1	1	1	1	1	0
COG0735	1	1	1	1	1	1	1	1	1	1	1	0	1	1	1	1	1
COG5285	1	1	0	0	0	0	0	0	0	0	0	0	0	1	0	0	0
COG2148	1	1	1	1	1	1	1	1	1	1	1	1	1	1	1	1	1
COG3386	1	0	1	0	1	0	0	0	0	0	0	0	0	1	0	1	0
COG0563	1	1	1	1	1	1	1	1	1	1	1	1	1	1	1	1	1
COG2175	1	0	1	0	1	0	0	0	0	0	0	0	0	0	0	0	1
COG0190	1	1	1	1	1	1	1	1	1	1	1	1	1	1	1	1	1
COG2995	1	0	0	0	1	0	0	0	0	0	0	0	0	0	0	0	1
COG0188	1	1	1	1	1	1	1	1	1	1	1	1	1	1	1	1	1
COG0031	1	1	1	1	1	1	1	1	1	1	1	1	1	1	1	1	1
COG0787	1	1	1	1	1	1	1	1	1	1	1	1	1	1	1	1	1
COG1652	1	1	0	0	0	1	0	0	1	0	0	0	0	0	1	0	1
COG2837	1	1	1	0	1	0	0	0	0	0	0	0	1	0	1	0	1
COG0729	1	0	0	0	1	0	0	0	0	0	0	0	0	0	1	0	1
COG3040	1	0	0	0	1	0	0	0	0	0	0	0	0	0	1	0	1
COG0777	1	1	1	0	1	1	0	1	1	1	0	0	1	1	1	1	1
COG1048	1	0	0	1	1	1	1	1	1	0	1	0	0	1	1	1	1
COG2951	1	0	0	0	1	0	0	0	0	0	0	0	0	1	1	0	1
COG3560	1	0	0	0	0	0	0	1	1	0	0	0	1	0	0	1	0
COG0009	1	1	1	1	1	1	1	1	1	1	1	1	1	1	1	1	1
COG0235	1	1	1	1	1	1	1	1	1	1	1	0	1	1	1	0	1
COG0626	1	0	1	1	1	1	1	1	1	1	0	1	1	1	1	1	1
COG3659	1	0	0	0	0	0	0	0	0	0	0	0	0	0	0	0	0
COG4122	1	1	1	1	0	1	1	1	1	1	1	0	0	1	1	1	0
COG4993	1	0	0	0	0	0	0	0	0	0	0	0	0	1	0	0	0
COG0286	1	1	1	0	0	1	1	0	1	1	1	0	1	0	0	1	1
COG2116	1	0	0	0	0	1	1	1	1	1	0	0	0	1	1	1	1
COG0456	1	1	1	1	1	1	1	1	1	1	1	1	1	1	1	1	1
COG2351	1	0	0	0	0	0	0	0	0	0	0	0	0	0	0	0	0
COG1251	1	0	0	0	1	1	0	1	1	1	1	0	0	0	0	1	0
COG0475	1	1	1	1	1	1	0	1	0	1	0	1	1	1	0	1	1
COG1611	1	1	1	1	1	1	1	0	0	0	0	0	1	1	1	1	1
COG1695	1	1	1	0	1	1	0	1	1	1	0	0	1	1	1	1	1
COG3486	1	1	1	0	1	1	0	0	0	0	0	0	0	0	0	0	0
COG0515	1	1	1	1	1	1	1	1	1	1	1	1	1	1	1	1	1
COG0714	1	1	1	1	1	1	1	1	1	1	1	0	1	1	1	1	1
COG3248	1	0	0	0	0	0	0	0	0	0	0	0	0	0	0	0	1
COG0593	1	1	1	1	1	1	1	1	1	1	1	1	1	1	1	1	1
COG0281	1	1	1	0	1	1	0	1	1	0	1	1	1	1	1	1	1
COG0288	1	1	1	1	1	1	1	1	1	1	0	0	0	1	1	0	1
COG0394	1	1	1	1	1	1	1	1	1	1	1	1	1	1	1	1	1
COG0350	1	1	1	1	1	1	1	1	1	1	1	1	1	1	1	1	1
COG0334	1	1	1	1	1	1	1	1	0	1	0	0	0	0	1	1	0
COG0439	1	1	1	0	1	1	0	1	1	1	0	0	1	1	1	1	1
COG1009	1	1	1	0	1	1	0	0	1	0	1	0	0	1	1	1	1
COG1385	1	1	1	1	1	1	1	1	1	1	1	0	1	1	1	1	1
COG1937	1	1	1	1	0	1	1	1	1	1	1	0	0	1	0	1	0
COG1196	1	1	1	0	1	1	1	1	1	1	1	1	1	1	1	1	0
COG0385	1	1	1	1	1	1	1	0	0	0	0	0	0	0	0	1	0
COG0548	1	1	1	1	1	1	1	1	1	0	1	0	0	1	1	1	1
COG0621	1	1	1	1	1	1	1	1	1	1	1	0	0	1	1	1	1
COG2259	1	1	1	0	1	1	0	0	1	0	0	0	0	1	0	1	1
COG1271	1	1	1	0	1	1	0	0	0	0	0	0	1	1	1	1	1
COG1560	1	0	0	0	1	0	0	0	0	0	0	0	0	1	0	0	1
COG1294	1	1	1	0	1	1	0	0	0	0	0	0	1	1	1	1	1
COG0659	1	1	1	0	1	1	0	0	1	1	0	0	0	1	1	0	1
COG2265	1	1	1	1	1	1	1	1	1	1	1	1	1	1	1	1	1
COG2030	1	0	0	1	1	0	1	0	1	0	0	0	0	1	1	0	1
COG0462	1	1	1	1	1	1	1	1	1	1	1	1	1	1	1	1	1
COG0805	1	1	1	0	1	1	0	0	0	0	0	0	0	1	1	1	1
COG0265	1	1	1	1	1	1	1	1	1	1	1	1	1	1	1	1	1
COG1946	1	0	0	1	0	0	1	0	0	0	0	0	0	1	0	0	1
COG3288	1	1	1	1	1	0	1	0	0	0	0	0	0	1	1	0	1
COG0044	1	1	1	1	1	1	1	1	1	1	1	1	1	1	1	1	0
COG0684	1	0	0	0	1	0	0	0	0	0	0	0	0	1	0	0	1
COG0067	1	1	1	1	1	1	1	1	1	0	1	0	1	1	1	1	1
COG0747	1	1	1	1	1	1	1	1	1	1	1	1	1	1	1	1	1
COG0773	1	1	1	1	1	1	1	1	1	1	1	1	1	1	1	1	1
COG0070	1	1	1	1	1	1	1	1	1	0	1	0	1	1	1	1	1
COG0254	1	1	1	1	1	1	1	1	1	1	1	1	1	1	1	1	1
COG0768	1	1	1	1	1	1	1	1	1	1	1	1	1	1	1	1	1
COG1488	1	1	1	1	1	1	1	1	1	1	1	1	1	0	1	1	1
COG0419	1	1	1	0	0	1	0	1	1	1	1	0	1	0	0	1	1
COG0406	1	1	1	1	1	1	1	1	1	1	1	1	1	1	1	1	1
COG0705	1	1	1	0	0	1	1	1	1	1	0	1	1	1	1	1	1
COG0412	1	1	1	0	1	0	0	0	0	0	0	0	0	1	1	0	0
COG1409	1	1	1	1	1	1	1	1	1	0	0	1	1	1	1	1	1
COG2946	1	0	0	0	0	0	0	0	0	0	0	0	0	0	0	0	1
COG0037	1	1	1	0	1	1	1	1	1	1	1	1	1	1	1	1	1
COG1613	1	1	1	0	1	0	0	0	1	0	0	0	0	1	1	0	1
COG2274	1	1	1	0	1	1	0	1	0	0	1	1	1	0	0	0	1
COG0501	1	1	1	1	1	1	1	1	1	0	1	1	0	1	1	0	1
COG1087	1	1	1	1	1	1	1	1	1	1	1	1	1	1	0	0	1
COG0568	1	1	1	1	1	1	1	1	1	1	1	1	1	1	1	1	1
COG0175	1	1	1	0	1	1	0	1	1	0	1	0	0	1	1	0	1
COG1225	1	1	1	0	1	1	1	1	1	1	0	0	0	1	1	1	1
COG0807	1	1	1	0	1	1	0	1	1	1	1	0	0	1	1	1	1
COG2230	1	0	0	0	1	0	1	1	1	1	0	1	1	1	1	0	1
COG5373	1	0	0	0	0	0	0	0	0	0	0	0	0	1	0	0	0
COG0722	1	1	1	1	1	0	1	0	1	0	0	0	0	1	0	0	1
COG1216	1	1	1	1	0	0	1	1	1	0	0	1	1	0	1	0	0
COG0633	1	1	1	0	1	0	0	0	0	0	0	0	0	1	1	0	1
COG0775	1	0	0	1	1	1	1	1	1	1	0	1	1	0	0	1	1
COG0252	1	0	0	1	0	1	0	1	1	1	0	1	1	0	1	1	1
COG1221	1	1	1	0	1	1	0	1	1	0	0	0	1	0	1	0	1
COG3781	1	1	1	0	1	0	0	0	0	0	0	0	0	1	0	0	0
COG1764	1	0	0	0	1	1	0	0	0	0	0	0	0	1	1	1	1
COG0057	1	1	1	1	1	1	1	1	1	1	1	1	1	1	1	1	1
COG2334	1	0	0	0	1	0	0	0	0	0	0	0	0	1	1	0	1
COG3665	1	0	0	0	0	0	0	0	0	0	0	0	0	1	1	0	0
COG1004	1	1	1	0	1	1	0	0	1	0	0	0	0	1	1	0	1
COG0410	1	1	1	1	1	0	1	0	1	0	1	0	1	1	1	0	0
COG0372	1	1	1	1	1	1	1	0	0	0	0	0	0	1	1	1	1
COG0590	1	1	1	1	1	1	1	1	1	1	1	1	1	1	1	0	1
COG0110	1	1	1	1	0	1	1	1	1	1	1	1	1	1	0	1	1
COG1826	1	1	1	0	1	1	0	0	0	0	0	0	0	1	0	1	1
COG0331	1	1	1	1	1	1	1	1	1	1	1	0	1	1	1	1	1
COG0566	1	1	1	1	1	1	1	1	1	1	1	1	1	1	1	1	1
COG2197	1	1	1	1	1	1	1	1	1	0	1	0	1	1	1	1	1
COG5006	1	0	0	0	1	0	1	0	0	0	0	0	0	0	0	0	1
COG0624	1	0	0	1	1	1	1	1	1	1	1	1	1	1	1	1	1
COG0617	1	1	1	1	1	1	1	1	1	1	1	1	1	1	1	1	1
COG4948	1	1	1	0	1	1	0	1	1	0	1	0	1	1	1	1	0
COG2011	1	0	0	1	1	1	1	1	1	0	1	1	1	1	1	1	1
COG0793	1	1	1	0	1	1	0	1	1	1	1	0	1	1	1	1	1
COG5424	1	0	0	0	1	0	0	0	0	0	0	0	0	1	0	0	0
COG3384	1	0	0	0	1	1	0	1	1	0	0	0	0	1	1	0	0
COG0640	1	1	1	1	1	1	0	1	1	1	1	1	1	1	1	1	1
COG1674	1	1	1	1	1	1	1	1	1	1	1	1	1	1	1	1	1
COG0317	1	1	1	1	1	1	1	1	1	1	1	1	1	1	1	1	1
COG0855	1	1	1	1	1	0	1	1	1	0	0	0	1	1	1	0	1
COG5001	1	0	0	0	1	0	0	0	1	1	1	0	0	1	1	0	0
COG4773	1	0	0	0	1	0	0	0	0	0	0	0	0	1	1	0	0
COG3315	1	1	0	0	0	1	0	0	0	0	0	0	0	1	0	0	1
COG3111	1	0	0	0	1	0	0	0	0	0	0	0	0	0	0	0	1
COG0833	1	0	0	1	1	1	1	1	1	1	0	0	1	0	0	1	0
COG4177	1	1	1	1	1	0	1	0	1	0	1	0	1	1	1	0	0
COG0024	1	1	1	1	1	1	1	0	1	1	1	1	1	1	1	1	1
COG2391	1	0	1	0	1	0	0	0	0	1	0	0	0	1	1	1	1
COG1464	1	0	0	1	1	1	1	1	1	0	1	1	1	1	1	1	1
COG3173	1	0	0	0	0	1	0	0	1	0	0	0	0	1	0	0	0
COG1181	1	1	1	1	1	1	1	1	1	1	1	1	1	1	1	1	1
COG5430	1	0	0	0	0	0	0	0	0	0	0	0	0	0	0	0	0
COG3135	1	0	0	0	1	0	0	0	0	0	0	0	0	1	1	0	1
COG0320	1	1	1	0	0	1	0	0	0	0	1	0	0	1	1	1	1
COG0119	1	1	1	1	1	1	1	1	1	0	1	0	0	1	1	1	1
COG0386	1	0	0	0	1	1	0	1	1	1	0	0	1	1	1	1	0
COG0108	1	1	1	0	1	1	0	1	1	1	1	0	0	1	1	1	1
COG0015	1	1	1	1	1	1	1	1	1	1	1	1	1	1	1	1	1
COG1450	1	0	0	0	1	0	0	0	0	0	0	0	0	0	1	0	1
COG2986	1	0	1	0	0	0	1	0	0	0	0	0	0	0	1	1	1
COG2202	1	1	1	0	1	1	0	1	1	1	1	0	0	1	1	0	1
COG0243	1	1	1	0	1	1	0	0	1	1	1	0	0	1	1	0	1
COG0329	1	1	1	1	1	1	1	1	1	1	1	1	1	1	1	1	1
COG2353	1	0	0	0	1	0	0	0	0	0	0	0	0	1	1	1	1
COG1459	1	1	1	0	1	1	0	1	1	1	1	1	1	0	1	0	1
COG2059	1	1	1	0	1	1	0	0	0	1	0	0	0	1	1	0	1
COG0559	1	1	1	1	1	0	1	0	1	0	1	0	1	1	1	0	0
COG0050	1	1	1	1	1	1	1	1	1	1	1	1	1	1	1	1	1
COG0084	1	1	1	1	1	1	1	1	1	1	1	1	1	1	1	1	1
COG0547	1	1	1	1	1	1	1	1	1	0	1	0	1	1	1	1	1
COG0810	1	1	1	0	1	0	0	0	0	0	0	0	0	1	0	0	1
COG1530	1	1	1	1	1	0	1	1	1	1	1	0	0	1	1	0	1
COG0679	1	1	1	1	1	1	1	1	1	1	1	1	1	1	1	1	1
COG0769	1	1	1	1	1	1	1	1	1	1	1	1	1	1	1	1	1
COG0788	1	1	1	0	1	1	0	0	0	0	0	0	0	1	1	0	1
COG0431	1	1	1	0	1	1	0	0	1	0	0	1	1	1	1	1	1
COG0352	1	1	1	1	1	1	1	1	1	1	1	0	1	1	1	1	1
COG0142	1	1	1	1	1	1	1	1	1	1	1	1	1	1	1	1	1
COG0187	1	1	1	1	1	1	1	1	1	1	1	1	1	1	1	1	1
COG0744	1	1	1	1	1	1	1	1	1	1	1	1	1	1	1	1	1
COG2907	1	0	0	0	1	0	0	0	0	0	0	0	0	1	1	0	1
COG1502	1	1	1	0	1	1	0	1	1	1	0	1	1	0	1	1	1
COG1064	1	1	1	0	0	1	0	0	1	0	0	0	0	1	1	1	0
COG4771	1	0	0	0	1	0	0	0	0	0	0	0	0	0	0	0	1
COG0795	1	1	1	0	1	0	0	0	0	0	0	0	0	1	1	0	1
COG0516	1	1	1	1	1	1	1	1	1	1	1	1	1	1	1	1	1
COG1894	1	1	1	0	1	0	0	0	1	0	1	0	0	1	1	0	0
COG0239	1	1	1	1	1	1	0	1	1	1	1	1	1	1	1	1	1
COG3125	1	0	0	0	1	1	0	0	0	0	0	0	0	0	0	1	0
COG4277	1	0	0	0	0	0	0	1	1	0	1	0	0	1	0	0	0
COG4706	1	0	0	0	0	0	0	0	0	0	0	0	0	0	0	0	0
COG3757	1	0	0	0	0	1	0	1	1	1	0	1	1	0	0	0	0
COG1086	1	0	0	0	1	1	0	1	1	1	0	0	0	1	1	1	1
COG4125	1	0	0	0	1	0	0	0	0	0	0	0	0	0	0	0	0
COG3223	1	0	0	0	0	0	0	0	0	0	0	0	0	0	0	0	0
COG3028	1	0	0	0	1	0	0	0	0	0	0	0	0	0	0	0	1
COG4631	1	0	0	0	0	0	0	0	0	0	0	0	0	0	0	0	0
COG3150	1	0	0	0	1	0	0	0	0	0	0	0	0	0	0	0	1
COG0676	1	0	0	0	0	0	1	0	0	0	0	0	0	0	0	0	1
COG4104	1	1	0	0	0	0	0	0	0	0	0	0	0	0	0	0	1
COG0208	1	0	0	0	1	1	1	1	1	1	0	1	1	0	1	1	1
COG2226	1	1	1	0	1	1	0	0	1	0	0	0	0	1	1	1	1
COG2049	1	0	0	0	1	1	0	0	1	0	0	0	0	1	1	1	1
COG1133	1	0	0	0	0	0	0	0	0	0	0	0	0	0	0	0	0
COG2895	1	0	0	0	1	0	0	1	1	0	1	0	0	1	1	0	1
COG2165	1	1	1	0	0	1	0	1	0	0	0	0	0	0	0	1	1
COG0502	1	1	1	0	1	1	0	1	1	1	1	0	0	1	0	1	1
COG0038	1	1	1	1	0	0	1	1	1	1	1	1	1	1	1	0	1
COG1539	1	1	1	1	1	1	1	1	0	1	0	0	0	1	1	1	1
COG2171	1	0	0	1	1	1	1	1	1	1	0	1	1	1	1	1	1
COG1320	1	0	0	0	0	1	0	0	0	0	0	0	0	1	0	1	1
COG1005	1	1	1	0	1	0	0	0	1	0	0	0	0	1	1	0	0
COG0541	1	1	1	1	0	1	1	1	1	1	1	1	1	1	1	1	1
COG1758	1	1	1	1	1	1	1	1	1	1	0	1	1	1	1	1	1
COG2941	1	0	0	0	1	0	0	0	0	0	0	0	0	0	1	0	0
COG1327	1	0	0	1	1	1	1	1	1	1	1	1	1	1	1	1	1
COG0567	1	0	0	0	1	1	0	0	0	0	0	0	0	1	1	1	1
COG2945	1	0	0	0	1	0	0	0	0	0	0	0	0	1	1	0	0
COG0063	1	1	1	1	1	1	1	1	1	1	1	1	1	1	1	1	1
COG1989	1	1	1	0	1	1	0	1	1	1	1	1	0	0	0	1	1
COG2224	1	0	0	0	1	1	0	0	0	0	0	0	0	1	0	0	1
COG1452	1	0	0	0	1	0	0	0	0	0	0	0	0	1	1	0	1
COG1214	1	1	1	1	1	1	0	1	1	1	1	1	1	1	1	1	1
COG0770	1	1	1	1	1	1	1	1	1	1	1	1	1	1	1	1	1
COG4105	1	0	0	0	1	0	0	0	0	0	0	0	0	1	1	0	1
COG0198	1	1	1	1	0	1	1	1	1	1	1	1	1	1	1	1	1
COG3539	1	0	0	0	1	0	0	0	0	0	0	0	0	0	0	0	0
COG1275	1	0	0	0	1	0	0	0	0	1	0	0	1	0	0	1	1
COG0806	1	1	1	1	1	1	1	1	1	1	1	1	1	1	1	1	1
COG0601	1	1	1	1	1	1	1	1	1	1	1	1	1	1	1	1	1
COG0759	1	1	1	1	1	1	1	1	1	1	1	0	1	1	1	1	0
COG0140	1	1	1	1	1	1	1	1	1	0	1	0	1	1	1	1	1
COG0838	1	1	1	0	1	0	0	0	1	0	0	0	0	1	1	0	0
COG0377	1	1	1	0	1	0	0	0	1	0	0	0	0	1	1	0	0
COG1185	1	1	1	1	1	1	1	1	1	1	1	0	0	1	1	1	1
COG0253	1	1	1	1	0	1	1	1	1	1	1	1	1	1	1	1	1
COG0361	1	1	1	1	1	1	1	1	1	1	1	1	1	1	1	1	1
COG1597	1	1	1	1	1	1	1	1	1	1	0	1	1	1	1	1	0
COG2133	1	1	1	0	1	1	0	0	0	0	0	0	0	1	1	0	0
COG0610	1	1	1	0	0	1	1	0	1	1	1	0	1	0	0	1	1
COG1188	1	0	0	0	1	1	0	1	1	1	1	1	1	1	1	1	1
COG3139	1	0	0	0	0	0	0	0	0	0	0	0	0	0	0	0	1
COG1115	1	0	0	0	0	1	0	0	0	1	0	0	0	0	0	1	1
COG4395	1	0	0	0	1	0	0	0	0	0	0	0	0	1	1	0	1
COG0614	1	1	1	0	1	1	0	1	1	1	1	0	0	1	1	1	1
COG2987	1	0	0	0	0	0	0	0	0	0	0	0	0	0	1	1	1
COG0696	1	1	1	0	0	1	0	1	1	1	1	0	0	1	1	1	1
COG0336	1	1	1	1	1	1	1	1	1	1	1	1	1	1	1	1	1
COG0392	1	1	1	1	1	1	1	1	0	1	0	1	1	1	1	1	0
COG2212	1	0	0	0	1	1	0	0	0	0	0	0	0	1	0	1	1
COG2850	1	0	0	0	1	0	0	0	0	0	0	0	0	0	0	0	0
COG1932	1	1	1	1	1	1	1	0	1	0	0	0	0	1	1	0	1
COG0169	1	1	1	1	1	1	1	1	1	1	1	0	1	1	1	1	1
COG3516	1	0	0	0	1	0	0	0	0	0	0	0	0	0	0	0	1
COG1605	1	0	0	1	1	1	1	1	1	1	0	0	0	0	1	1	1
COG0816	1	1	1	1	1	1	1	1	1	1	1	1	1	1	1	1	1
COG0002	1	1	1	1	1	1	1	1	1	0	1	0	0	1	1	0	1
COG0012	1	1	1	1	1	1	1	1	1	1	1	1	1	1	1	1	1
COG0211	1	1	1	1	0	1	1	1	1	1	1	1	1	1	1	1	1
COG0854	1	1	1	0	1	0	0	0	0	0	0	0	0	1	1	0	1
COG1043	1	1	1	0	1	0	0	0	0	0	0	0	0	1	1	0	1
COG0821	1	1	1	1	1	1	1	1	1	1	1	0	0	1	1	0	1
COG0411	1	1	1	1	1	0	1	0	1	0	1	0	1	1	1	0	0
COG0539	1	1	1	1	1	1	1	1	1	1	1	1	1	1	1	1	1
COG0184	1	1	1	1	1	1	1	1	1	1	1	1	1	1	1	1	1
COG1972	1	1	1	0	0	1	0	0	0	1	0	0	0	1	0	1	1
COG0582	1	1	1	1	1	1	1	1	1	1	1	1	1	1	1	1	1
COG4603	1	1	1	0	0	0	0	1	1	1	1	1	0	1	1	0	0
COG4137	1	0	0	0	0	0	0	0	0	0	0	0	0	0	0	0	1
COG0193	1	1	1	1	1	1	1	1	1	1	1	1	1	1	1	1	1
COG0091	1	1	1	1	0	1	1	1	1	1	1	1	1	1	1	1	1
COG1838	1	0	0	0	1	0	0	1	1	0	1	0	0	1	1	0	1
COG0608	1	1	1	0	1	1	0	1	1	1	1	1	1	1	1	1	1
COG0473	1	1	1	1	1	1	1	1	1	0	1	0	0	1	1	1	1
COG0774	1	1	1	0	1	0	0	0	0	0	0	0	0	1	1	0	1
COG0130	1	1	1	1	1	1	1	1	1	1	1	1	1	1	1	1	1
COG4539	1	0	0	0	0	0	0	0	0	0	0	0	0	0	0	0	0
COG0370	1	1	1	1	0	1	0	1	1	1	1	0	1	1	1	1	1
COG3782	1	0	0	0	0	0	0	0	0	0	0	0	0	0	0	0	1
COG3025	1	0	0	0	1	0	0	0	0	0	0	0	0	1	1	0	1
COG2937	1	0	0	0	0	0	0	0	0	0	0	0	0	0	0	0	1
COG3021	1	1	1	0	0	0	0	0	0	0	0	0	0	0	0	0	1
COG0347	1	1	1	1	1	1	1	1	1	0	1	0	0	1	1	0	1
COG0389	1	1	0	1	1	1	1	1	1	1	1	1	1	1	1	1	1
COG0085	1	1	1	1	1	1	1	1	1	1	1	1	1	1	1	1	1
COG1159	1	1	1	1	1	1	1	1	1	1	1	1	1	1	1	1	1
COG2908	1	0	0	0	1	0	0	0	0	0	0	0	0	1	1	0	1
COG2321	1	0	0	0	1	0	0	0	0	0	0	0	0	1	0	0	0
COG4774	1	0	0	0	1	0	0	0	0	0	0	0	0	1	0	0	0
COG2205	1	1	1	0	1	0	0	1	1	1	0	0	0	1	1	1	1
COG1267	1	0	0	0	1	1	0	0	0	0	0	0	1	0	1	0	1
COG2135	1	1	1	0	1	1	0	0	0	0	1	1	0	1	1	0	0
COG0522	1	1	1	1	0	1	1	1	1	1	1	1	1	1	1	1	1
COG3566	1	0	0	0	0	0	0	0	0	0	0	0	0	0	0	0	0
COG0767	1	1	1	0	1	0	0	0	0	0	0	0	0	1	1	0	1
COG0520	1	1	1	1	1	1	1	1	1	1	0	0	1	1	1	1	1
COG1475	1	1	1	1	0	1	1	1	1	1	1	1	1	1	1	1	1
COG0472	1	1	1	1	1	1	1	1	1	1	1	1	1	1	1	1	1
COG0357	1	1	1	1	0	1	1	1	1	1	1	1	1	1	1	1	1
COG0255	1	1	1	1	0	1	1	1	1	1	1	1	1	1	1	1	1
COG0290	1	1	1	1	1	1	1	1	1	1	1	1	1	1	1	1	1
COG3145	1	1	1	0	1	0	0	0	0	0	0	0	0	1	0	0	1
COG3448	1	0	0	0	0	0	0	0	0	0	0	0	0	0	0	0	0
COG0289	1	1	1	1	1	1	1	1	1	1	1	1	1	1	1	1	1
COG0180	1	1	1	1	1	1	1	1	1	1	1	1	1	1	1	1	1
COG0407	1	1	1	0	1	1	0	0	1	0	0	0	0	1	1	1	1
COG0704	1	1	1	1	1	0	1	1	1	1	1	1	1	1	1	1	1
COG0414	1	1	1	0	1	1	0	1	1	0	1	0	0	1	1	1	1
COG2066	1	1	1	0	0	1	0	0	0	1	0	0	0	1	0	0	1
COG2120	1	0	1	0	1	1	0	0	0	0	1	0	0	0	0	1	0
COG0429	1	1	1	0	1	0	0	0	0	0	0	0	0	1	0	0	1
COG0340	1	1	1	1	0	1	1	1	1	1	1	0	1	1	1	1	1
COG1235	1	1	1	0	0	1	0	1	1	1	1	1	1	1	1	1	0
COG0203	1	1	1	1	0	1	1	1	1	1	1	1	1	1	1	1	1
COG2513	1	1	1	0	1	1	0	0	1	0	0	0	0	1	1	0	1
COG0733	1	0	0	0	0	1	0	0	0	1	0	0	0	0	0	1	1
COG2911	1	0	0	0	1	0	0	0	0	0	0	0	0	0	1	0	1
COG0189	1	1	1	0	1	0	0	0	0	0	0	0	0	1	1	0	1
COG1408	1	1	1	0	1	1	0	1	1	1	0	0	0	0	0	0	0
COG0332	1	1	1	0	1	1	0	1	1	1	1	0	1	1	1	1	1
COG0156	1	1	1	0	1	1	0	0	0	0	1	0	0	1	1	1	1
COG5449	1	0	0	0	0	0	0	0	0	0	0	0	0	1	0	0	0
COG1518	1	1	1	1	0	0	0	0	0	0	1	0	1	0	1	0	1
COG0263	1	1	1	1	0	1	1	1	1	1	1	0	1	1	1	0	1
COG0327	1	1	1	1	1	1	1	1	1	1	1	1	1	0	0	1	1
COG3453	1	0	0	0	1	0	0	0	0	0	0	0	0	0	0	0	0
COG0797	1	1	1	0	1	0	0	1	0	0	1	0	0	1	1	0	1
COG3215	1	0	0	0	0	0	0	0	0	0	0	0	0	0	0	0	0
COG1219	1	1	1	1	1	1	1	1	1	1	1	1	0	1	1	1	1
COG0218	1	0	0	0	0	1	0	1	1	1	1	1	1	1	1	1	1
COG1183	1	0	0	0	1	1	0	1	1	1	0	0	0	1	1	0	0
COG2856	1	1	1	0	1	0	0	1	0	1	1	0	0	0	1	1	0
COG2932	1	0	0	0	1	0	0	0	0	0	0	0	0	1	1	0	1
COG1067	1	0	0	0	0	1	0	1	1	1	0	0	0	0	1	0	1
COG0511	1	1	1	0	1	1	0	1	1	1	1	0	1	1	1	1	1
COG1054	1	0	1	0	0	1	0	0	0	0	0	0	0	0	0	1	1
COG3205	1	0	0	0	0	0	0	0	0	0	0	0	0	0	0	0	1
COG0851	1	1	1	0	1	0	0	0	1	0	0	0	0	0	0	0	1
COG2761	1	0	0	0	0	1	0	1	1	0	0	1	0	1	1	1	1
COG0458	1	1	1	1	1	1	1	1	1	1	1	1	1	1	1	1	1
COG1463	1	1	1	0	1	0	0	0	0	0	0	0	0	1	1	0	1
COG2860	1	0	0	1	1	1	1	0	1	0	0	0	0	1	1	0	1
COG3230	1	0	0	0	0	0	0	0	0	0	0	0	0	1	0	0	0
COG1792	1	1	1	0	1	1	0	1	1	1	1	1	1	0	1	1	1
COG0766	1	1	1	1	1	1	1	1	1	1	1	1	1	1	1	1	1
COG0060	1	1	1	1	1	1	1	1	1	1	1	1	1	1	1	1	1
COG0349	1	1	1	1	0	0	1	1	0	0	0	0	0	1	1	0	1
COG0505	1	1	1	1	1	1	1	1	1	1	1	1	1	1	1	1	1
COG2194	1	0	0	0	1	0	0	0	0	0	0	0	0	0	0	0	1
COG2326	1	1	1	1	1	0	1	0	0	0	0	0	1	1	1	0	1
COG0225	1	1	1	0	1	1	1	1	1	1	0	1	1	1	1	1	1
COG2920	1	0	0	0	0	0	0	0	0	0	0	0	0	0	0	0	1
COG0379	1	1	1	0	0	1	1	1	1	1	1	0	0	1	1	0	1
COG0051	1	1	1	1	0	1	1	1	1	1	1	1	1	1	1	1	1
COG0080	1	1	1	1	0	1	1	1	1	1	1	1	1	1	1	1	1
COG0049	1	1	1	1	0	1	1	1	1	1	1	1	1	1	1	1	1
COG1643	1	0	0	1	1	0	1	0	0	0	0	0	0	1	1	0	1
COG1209	1	1	1	1	0	0	1	1	1	1	0	0	1	1	1	0	0
COG1509	1	0	0	0	0	1	0	0	0	0	1	0	0	1	1	0	1
COG4114	1	0	0	0	0	1	0	0	0	0	0	0	0	0	0	0	0
COG0571	1	1	1	1	1	1	1	1	1	1	1	1	1	1	1	1	1
COG4242	1	1	1	0	0	0	0	0	1	1	0	0	0	0	0	0	0
COG0271	1	1	1	0	0	0	0	0	0	0	0	0	0	1	1	0	1
COG1720	1	0	0	0	0	1	0	0	0	0	1	0	0	1	1	0	1
COG2823	1	0	1	0	1	0	0	1	0	0	0	0	0	1	1	0	1
COG2371	1	1	1	0	1	0	0	0	0	0	0	0	0	0	0	1	0
COG1814	1	0	0	0	1	0	0	0	0	0	0	0	0	1	0	0	0
COG0109	1	1	1	0	1	1	0	0	0	0	0	0	0	1	0	1	0
COG2013	1	0	0	0	0	1	0	1	1	1	0	1	1	0	0	0	0
COG2818	1	0	0	0	1	0	1	0	1	0	0	1	1	1	1	1	1
COG1376	1	1	1	1	0	1	1	1	1	1	1	1	1	1	0	0	1
COG2976	1	0	0	0	1	0	0	0	0	0	0	0	0	0	0	0	1
COG3318	1	0	0	0	0	1	0	0	0	0	0	0	0	1	0	0	1
COG1555	1	1	1	1	0	1	1	1	1	1	1	1	1	0	0	1	1
COG0482	1	1	1	0	1	1	0	1	1	1	1	1	1	1	1	1	1
COG0373	1	1	1	0	1	1	0	1	1	1	1	0	0	0	1	1	1
COG0161	1	0	0	0	1	1	0	1	0	0	1	0	0	1	1	1	1
COG2009	1	0	0	0	1	1	0	0	0	0	0	0	0	1	1	1	1
COG0465	1	1	1	1	1	1	1	1	1	1	1	1	1	1	1	1	1
COG1198	1	1	1	1	1	1	1	1	1	1	1	1	1	1	1	1	1
COG0565	1	1	1	0	1	0	0	0	0	0	0	0	0	1	1	0	1
COG0495	1	1	1	1	1	1	1	1	1	1	1	1	1	1	1	1	1
COG0623	1	1	1	0	1	1	0	0	0	0	0	0	0	1	1	1	0
COG0006	1	1	1	1	1	1	1	1	1	1	1	1	1	1	1	1	1
COG0143	1	1	1	1	0	1	1	1	1	1	1	1	1	1	1	1	1
COG5470	1	0	0	0	1	0	0	0	0	0	0	0	0	1	0	0	0
COG1683	1	0	0	0	1	1	0	1	1	1	1	0	0	0	1	1	1
COG1388	1	0	0	0	0	1	0	1	1	1	1	0	0	0	1	1	1
COG2132	1	1	1	0	1	1	0	0	1	0	0	0	1	1	0	0	0
COG0757	1	1	1	1	1	1	1	1	1	1	1	0	0	1	1	0	1
COG2805	1	1	1	0	0	0	0	1	1	1	1	0	0	0	1	0	1
COG3167	1	0	0	0	0	0	0	0	0	0	0	0	0	0	0	0	1
COG3298	1	0	0	0	1	0	0	0	0	0	0	0	0	0	0	0	0
COG1934	1	1	1	0	1	0	0	0	0	0	0	0	0	1	0	0	1
COG0167	1	1	1	1	1	1	1	1	1	1	1	1	1	1	1	1	1
COG3917	1	0	0	0	1	0	0	0	0	0	0	0	0	1	1	0	0
COG0404	1	1	1	0	1	1	0	0	0	0	0	0	0	1	1	1	1
COG0261	1	1	1	1	0	1	1	1	1	1	1	1	1	1	1	1	1
COG0268	1	1	1	1	1	1	1	1	1	1	0	1	1	1	1	1	1
COG0010	1	1	1	0	1	1	0	1	0	1	1	1	0	1	0	1	1
COG0266	1	1	1	0	1	1	0	0	0	0	0	1	1	1	1	1	1
COG4323	1	0	0	0	0	0	0	0	0	0	0	0	0	0	0	0	0
COG0098	1	1	1	1	1	1	1	1	1	1	1	1	1	1	1	1	1
COG2369	1	0	0	0	1	0	0	0	0	0	0	0	0	0	0	0	1
COG0342	1	1	1	0	1	1	0	1	1	1	1	0	0	1	1	1	1
COG0573	1	1	1	1	1	1	1	1	1	1	1	1	1	1	1	1	1
COG1017	1	0	0	0	1	1	0	0	0	1	0	0	0	1	0	1	1
COG0307	1	1	1	0	1	1	0	1	1	1	1	0	0	1	1	1	1
COG0029	1	1	1	0	0	1	1	1	1	1	1	0	0	1	1	0	1
COG0632	1	1	1	1	1	1	1	1	1	1	1	1	1	1	1	1	1
COG1716	1	1	1	1	0	0	1	1	1	1	0	0	0	0	0	0	0
COG1947	1	1	1	1	1	1	1	1	1	1	1	0	1	1	1	1	1
COG0230	1	1	1	0	1	0	1	0	0	0	0	1	1	0	1	1	1
COG0259	1	1	1	0	1	0	0	0	0	0	0	0	0	1	1	0	1
COG1496	1	1	1	1	1	1	1	1	1	1	1	0	0	1	1	1	1
COG1034	1	1	1	0	1	0	0	1	1	1	0	0	0	1	1	0	0
COG0113	1	1	1	0	0	1	0	1	1	1	1	0	0	1	1	1	1
COG3518	1	0	0	0	0	0	0	0	0	0	0	0	0	0	0	0	1
COG2040	1	0	0	1	0	1	0	1	1	0	0	1	0	0	0	0	0
COG2844	1	0	0	1	1	0	1	0	0	0	0	0	0	1	1	0	1
COG0639	1	1	1	0	1	1	0	1	1	1	0	1	1	1	1	0	1
COG0105	1	1	1	0	1	1	0	1	1	1	0	0	1	1	1	1	1
COG3791	1	0	1	0	1	0	0	0	0	0	0	0	0	1	1	0	0
COG0669	1	1	1	0	1	1	1	1	1	1	1	1	1	1	1	1	1
COG2360	1	1	1	0	1	0	0	0	1	0	0	0	0	1	1	0	1
COG0048	1	1	1	1	0	1	1	1	1	1	1	1	1	1	1	1	1
COG2609	1	0	0	0	1	0	0	0	0	0	0	0	0	0	0	0	1
COG1739	1	0	0	1	1	1	1	1	1	1	1	1	1	0	0	1	1
COG0136	1	1	1	1	1	1	1	1	1	1	1	1	1	1	1	1	1
COG1274	1	0	0	0	1	0	0	0	0	0	1	0	0	0	1	0	0
COG0325	1	1	1	1	1	1	1	1	1	1	1	0	0	1	1	1	1
COG1246	1	0	0	0	0	1	0	0	0	0	0	0	0	0	0	0	1
COG1863	1	0	0	0	1	1	0	0	0	0	0	0	0	1	1	1	1
COG0245	1	1	1	1	1	1	1	1	1	1	1	0	0	1	1	0	1
COG2906	1	0	0	0	0	0	0	0	0	0	0	0	0	0	0	0	1
COG0322	1	1	1	1	1	1	1	1	1	1	1	1	1	1	1	1	1
COG0282	1	1	1	1	1	1	1	1	1	1	1	1	1	1	1	1	1
COG3755	1	1	1	0	0	0	0	0	0	0	0	0	0	0	1	0	0
COG0706	1	1	1	1	1	1	1	1	1	1	1	1	1	1	1	1	1
COG0071	1	1	1	0	0	1	1	1	1	0	1	1	1	1	1	1	1
COG1146	1	1	1	1	1	0	1	1	1	0	1	0	0	1	1	0	1
COG1022	1	1	1	1	1	0	1	0	0	0	0	0	0	1	1	0	1
COG0682	1	1	1	1	1	1	1	1	1	1	1	1	1	1	1	1	1
COG1469	1	0	0	0	1	1	0	0	0	0	1	0	0	0	0	1	0
COG0330	1	1	1	1	1	1	1	1	1	1	1	1	1	1	1	0	1
COG2755	1	1	1	0	1	1	0	1	1	1	1	1	1	1	1	0	1
COG1434	1	1	1	1	1	1	0	1	1	1	0	1	1	1	1	1	1
COG0152	1	1	1	1	1	1	1	1	1	1	1	1	1	1	1	1	1
COG0284	1	1	1	1	1	1	1	1	1	1	1	1	1	1	1	1	1
COG1534	1	0	0	1	1	1	1	1	1	1	1	0	1	0	0	1	1
COG3696	1	1	0	0	0	0	0	0	0	0	0	0	0	1	0	0	0
COG0257	1	1	1	1	0	1	1	1	1	1	0	1	1	1	0	0	1
COG0801	1	1	1	1	1	1	1	1	0	1	1	0	0	1	1	1	1
COG0819	1	1	1	1	0	1	1	0	1	1	0	0	1	0	1	1	0
COG3503	1	0	0	0	0	0	0	0	0	0	0	0	0	0	0	0	0
COG3671	1	0	0	0	1	0	0	0	0	0	0	0	0	0	1	0	0
COG0636	1	1	1	0	1	0	0	1	0	1	0	1	1	0	0	1	1
COG0014	1	1	1	1	1	1	1	1	1	1	1	0	1	1	1	0	1
COG1544	1	1	1	1	1	1	1	1	1	1	1	1	1	0	0	1	1
COG2355	1	0	0	0	1	1	0	0	1	1	1	0	0	0	0	0	0
COG3162	1	0	0	0	0	1	0	0	0	0	0	0	0	0	1	0	0
COG0151	1	1	1	1	1	1	1	1	1	1	1	1	1	1	1	1	1
COG2813	1	0	0	1	0	1	1	0	0	0	0	1	1	0	0	1	1
COG2303	1	1	1	0	1	0	0	0	0	0	0	0	0	1	0	1	0
COG4339	1	1	1	0	0	0	0	0	0	0	0	0	0	0	0	0	0
COG3009	1	0	0	0	1	0	0	0	0	0	0	0	0	0	1	0	1
COG4741	1	0	0	0	0	0	0	0	0	0	0	0	0	0	0	0	0
COG1877	1	0	0	0	0	0	0	0	0	0	0	0	0	1	1	0	0
COG0381	1	1	1	0	0	1	0	1	1	1	1	1	0	0	1	1	1
COG0764	1	1	1	0	1	1	0	1	1	1	1	0	1	1	1	1	1
COG3825	1	1	0	0	1	0	0	0	0	0	0	0	0	1	0	0	0
COG4770	1	0	0	1	1	0	1	0	0	0	0	0	0	1	1	0	0
COG0818	1	1	1	0	1	1	0	1	1	1	1	0	1	0	0	1	1
COG0302	1	1	1	1	0	1	1	1	1	1	0	0	0	1	1	0	1
COG1953	1	0	0	0	0	0	0	0	0	0	0	0	0	0	0	0	0
COG1381	1	1	1	1	1	1	1	1	1	1	1	1	1	1	1	1	1
COG0637	1	1	1	1	1	1	1	1	1	1	1	1	1	1	1	1	1
COG0107	1	1	1	1	1	1	1	1	1	0	1	0	1	1	1	1	1
COG3762	1	0	0	0	0	0	0	0	0	0	0	0	0	1	0	0	0
COG2076	1	1	1	0	1	1	0	1	1	0	0	0	1	1	1	0	1
COG3024	1	0	0	0	0	0	0	0	0	0	0	0	0	0	0	0	1
COG2808	1	0	0	0	1	1	0	0	0	0	0	0	0	1	0	1	0
COG0141	1	1	1	1	1	1	1	1	1	0	1	0	1	1	1	1	1
COG0343	1	1	1	1	1	1	1	1	1	1	1	0	1	1	1	1	1
COG3549	1	1	1	0	0	0	0	0	0	0	0	0	0	1	1	0	1
COG2927	1	0	0	0	1	0	0	0	0	0	0	0	0	1	1	0	1
COG0743	1	1	1	1	1	1	1	1	1	1	1	0	0	1	1	0	1
COG0227	1	1	1	1	1	1	1	1	1	1	1	1	1	1	1	1	1
COG4166	1	0	0	1	0	1	1	1	1	1	1	1	1	1	1	1	1
COG0228	1	1	1	1	1	1	1	1	1	1	1	1	1	1	1	1	1
COG4149	1	1	1	0	0	1	0	0	1	1	0	0	0	1	1	1	1
COG0047	1	1	1	1	1	1	1	1	1	1	1	1	1	1	1	1	1
COG0249	1	1	1	0	1	1	0	1	1	1	1	1	1	1	1	1	1
COG0493	1	0	0	1	1	1	1	1	1	1	1	0	1	1	1	1	1
COG0102	1	1	1	1	1	1	1	1	1	1	1	1	1	1	1	1	1
COG1742	1	0	1	0	0	1	0	0	1	0	0	0	0	1	0	1	0
COG2208	1	1	1	0	1	1	0	1	1	1	1	0	0	0	1	1	1
COG1080	1	0	0	1	1	1	1	1	1	1	1	1	1	0	1	1	1
COG2333	1	1	1	0	1	1	0	1	1	1	1	1	1	0	0	0	1
COG0692	1	0	0	1	0	1	1	0	1	1	0	1	1	0	0	1	1
COG0021	1	1	1	1	1	1	1	1	1	0	0	0	0	1	1	1	1
COG4174	1	0	0	0	0	0	0	0	0	0	0	0	0	1	1	0	1
COG4307	1	0	0	0	0	0	0	0	0	0	0	0	0	0	0	0	0
COG0321	1	1	1	0	0	0	0	0	0	0	1	0	0	1	1	0	1
COG0441	1	1	1	1	1	1	1	1	1	1	1	1	1	1	1	1	1
COG3326	1	0	0	0	0	1	0	0	0	1	0	0	0	0	0	0	0
COG3136	1	0	0	0	0	0	0	0	0	0	0	0	0	0	0	0	1
COG0713	1	1	1	0	1	0	0	0	1	0	0	0	0	1	1	0	0
COG0275	1	1	1	1	1	1	1	1	1	1	1	1	1	1	1	1	1
COG1479	1	1	1	1	0	0	1	1	1	1	0	0	1	1	0	0	1
COG3038	1	0	0	0	0	0	0	0	0	0	0	0	0	1	1	0	1
COG0207	1	0	0	1	1	1	1	1	1	0	0	1	1	1	0	1	1
COG4389	1	0	0	0	0	0	0	0	0	0	0	0	0	0	0	0	0
COG0820	1	1	1	1	1	1	1	1	1	1	1	0	0	1	1	1	1
COG1472	1	1	1	1	1	1	1	1	1	1	1	0	1	1	1	0	1
COG1807	1	1	1	0	1	1	0	1	1	0	0	0	1	1	1	0	0
COG0428	1	1	0	0	1	0	0	0	0	1	1	0	0	0	0	0	0
COG0792	1	1	1	1	1	0	1	1	1	1	1	0	0	1	1	0	1
COG2378	1	0	0	0	0	1	0	1	1	0	0	1	0	1	0	1	1
COG3093	1	1	1	0	0	0	0	0	0	0	0	0	0	1	1	0	1
COG2969	1	0	0	0	1	0	0	0	0	0	0	0	0	0	0	0	1
COG0556	1	1	1	1	1	1	1	1	1	1	1	1	1	1	1	1	1
COG0611	1	1	1	0	1	1	0	0	0	0	0	0	0	1	1	0	1
COG0355	1	1	1	1	1	1	1	1	0	1	1	1	1	1	1	1	1
COG3178	1	0	0	0	1	0	0	0	0	0	0	0	0	1	1	0	0
COG3243	1	0	0	0	1	0	0	0	0	0	0	0	0	1	1	0	1
COG3522	1	0	0	0	0	0	0	0	0	0	0	0	0	0	0	0	1
COG0794	1	0	0	0	1	1	0	1	1	0	0	0	0	1	1	1	1
COG1929	1	0	0	1	1	1	1	1	1	1	1	1	0	0	0	1	1
COG0468	1	1	1	1	1	1	1	1	1	1	1	1	1	1	1	1	1
COG0708	1	1	1	1	1	0	1	1	1	1	0	1	1	1	1	0	1
COG0718	1	1	1	0	1	1	0	1	1	1	1	0	1	1	1	1	1
COG0240	1	1	1	1	1	1	1	1	1	1	0	1	1	1	1	1	1
COG2829	1	0	0	0	1	0	0	0	0	0	0	0	0	0	0	0	0
COG1816	1	1	1	0	1	0	0	1	0	1	0	1	1	0	1	0	1
COG0742	1	1	1	1	1	1	1	1	1	1	1	1	1	1	1	1	1
COG3169	1	0	0	0	0	0	0	0	0	0	0	0	0	0	0	0	1
COG0256	1	1	1	1	0	1	1	1	1	1	1	1	1	1	1	1	1
COG0497	1	1	1	1	1	1	1	1	1	1	1	1	1	1	1	1	1
COG0689	1	1	1	0	1	1	1	0	0	1	1	0	0	1	1	0	1
COG1702	1	1	1	1	1	1	1	0	0	0	1	1	1	1	1	1	1
COG5410	1	0	0	0	0	0	0	0	0	0	0	0	0	0	0	0	0
COG0216	1	1	1	1	0	1	1	1	1	1	1	1	1	1	1	1	1
COG5009	1	0	0	0	1	0	0	0	0	0	0	0	0	1	1	0	1
COG2301	1	0	0	0	1	1	0	0	0	0	0	1	1	1	1	0	1
COG0830	1	1	1	0	1	0	0	0	0	0	0	0	0	1	0	1	0
COG3128	1	0	0	0	1	0	0	0	0	0	0	0	0	1	0	0	0
COG1845	1	1	1	0	1	1	0	0	0	0	0	0	0	1	0	1	0
COG1104	1	1	1	0	1	1	1	1	1	1	1	1	1	1	1	1	1
COG0185	1	1	1	1	0	1	1	1	1	1	1	1	1	1	1	1	1
COG0267	1	1	1	1	1	1	1	1	1	1	1	1	1	1	1	1	1
COG2096	1	0	0	0	0	1	0	0	0	1	0	1	1	1	1	0	0
COG0857	1	1	1	1	0	0	1	0	0	0	0	0	0	0	1	0	1
COG0055	1	1	1	1	1	1	1	1	1	1	1	1	1	1	1	1	1
COG3209	1	0	0	0	0	0	0	1	1	0	1	0	0	0	0	0	0
COG1576	1	0	0	1	1	1	1	1	1	1	1	1	1	1	1	1	1
COG1007	1	1	1	0	1	0	0	0	1	0	0	0	0	1	1	0	0
COG1970	1	0	0	1	1	1	1	0	1	1	0	1	1	1	0	1	1
COG0134	1	1	1	1	1	1	1	1	1	0	1	0	1	1	1	1	1
COG2137	1	0	0	0	1	1	0	1	1	1	0	1	1	0	0	1	1
COG0825	1	1	1	0	1	1	0	1	1	1	0	0	1	1	1	1	1
COG0125	1	1	1	1	1	1	1	0	1	0	1	1	1	1	1	1	1
COG1410	1	1	1	0	1	1	0	1	1	0	1	0	0	1	1	0	1
COG0089	1	1	1	1	0	1	1	1	1	1	1	1	1	1	1	1	1
COG3158	1	0	0	1	1	0	1	0	1	1	0	1	1	1	0	0	1
COG3394	1	0	0	0	1	1	0	0	1	0	0	1	0	1	0	0	1
COG0749	1	1	1	1	1	1	1	1	1	1	1	1	1	1	1	1	1
COG1526	1	0	0	0	1	1	0	0	1	0	0	0	0	1	0	1	1
COG2363	1	1	1	0	1	1	0	0	0	0	0	0	0	0	0	1	1
COG5455	1	0	0	0	0	0	0	0	0	0	0	0	0	0	0	0	0
COG1622	1	1	1	0	1	1	0	0	0	0	0	0	0	1	0	1	0
COG1299	1	0	0	0	0	1	0	1	1	1	1	1	1	0	1	1	1
COG0575	1	1	1	1	1	1	1	1	1	1	1	1	1	1	1	1	1
COG3123	1	0	0	0	0	0	0	0	1	0	0	0	0	0	0	0	1
COG0138	1	1	1	1	1	1	1	1	1	1	1	1	1	1	1	1	1
COG0077	1	1	1	1	1	1	1	1	1	0	1	0	0	1	1	1	1
COG0027	1	1	1	1	1	0	1	0	0	0	0	0	0	0	0	0	1
COG4783	1	1	1	0	1	0	0	0	0	0	0	0	0	1	1	0	1
COG3751	1	1	0	0	0	0	0	0	0	0	0	0	0	0	1	0	1
COG0131	1	1	1	1	1	1	1	1	1	0	1	0	1	1	1	1	1
COG3332	1	0	0	0	1	0	0	0	0	0	0	0	0	0	1	0	0
COG1076	1	0	0	0	1	0	0	0	0	0	0	0	0	0	1	0	1
COG1985	1	1	1	0	1	1	0	1	1	1	1	0	0	1	1	1	1
COG1212	1	0	0	0	1	0	0	0	0	0	0	0	0	1	1	0	1
COG1636	1	0	0	0	1	0	0	1	1	0	1	0	0	1	0	1	0
COG0016	1	1	1	1	1	1	1	1	1	1	1	1	1	1	1	1	1
COG4230	1	0	0	0	1	0	0	0	0	0	0	0	0	1	1	0	1
COG2217	1	1	1	1	1	1	1	1	1	1	1	1	1	1	1	1	1
COG0045	1	1	1	1	1	1	1	0	0	0	0	0	0	1	1	1	1
COG4796	1	1	1	0	0	0	0	0	0	0	0	0	0	0	0	0	1
COG3220	1	0	0	0	1	1	0	1	1	0	0	0	0	0	0	0	0
COG3707	1	0	0	1	0	0	1	1	1	1	1	0	0	1	0	0	0
COG1404	1	1	1	0	1	1	1	1	1	1	1	1	1	1	0	1	1
COG2195	1	0	0	0	0	1	0	1	1	1	0	1	0	1	0	1	1
COG2924	1	0	0	0	1	0	0	0	0	0	0	0	0	0	0	0	1
COG3650	1	1	1	0	0	0	0	0	0	0	0	0	0	0	0	0	1
COG4110	1	0	0	0	0	0	0	1	0	0	0	0	0	0	1	0	0
COG2853	1	0	0	0	1	0	0	0	0	0	0	0	0	0	1	0	1
COG1194	1	0	0	1	1	1	1	1	0	0	0	0	1	1	1	1	1
COG0635	1	1	1	1	1	1	1	1	1	1	1	0	1	1	1	1	1
COG4336	1	0	0	1	1	1	0	0	1	0	0	0	0	1	0	0	0
COG0120	1	1	1	1	1	0	1	1	1	0	0	1	1	1	0	1	1
COG0165	1	1	1	1	1	1	1	1	1	1	1	0	1	1	1	1	1
COG0829	1	1	1	0	1	0	0	0	0	0	0	0	0	1	0	1	0
COG0646	1	1	1	0	1	1	0	1	1	1	1	0	0	1	1	1	1
COG4667	1	0	0	1	0	0	1	1	1	1	0	1	0	0	0	0	1
COG0103	1	1	1	1	1	1	1	1	1	1	1	1	1	1	1	1	1
COG2308	1	0	0	1	0	0	1	0	0	0	0	0	0	1	1	0	0
COG2388	1	0	0	0	1	0	0	0	1	0	0	0	1	1	0	1	1
COG1117	1	1	1	1	1	1	1	1	1	1	1	1	1	1	1	1	1
COG3177	1	1	0	1	1	0	1	0	0	1	0	1	0	1	0	1	1
COG0536	1	1	1	1	0	1	1	1	1	1	1	1	1	1	1	1	1
COG0613	1	1	1	1	1	0	1	1	1	1	1	0	0	0	0	0	1
COG2961	1	0	0	0	1	0	0	0	0	0	0	0	0	1	1	0	1
COG1091	1	1	1	1	1	0	1	1	1	1	0	0	1	1	1	0	0
COG1666	1	1	1	0	1	1	0	0	0	0	0	0	0	0	0	0	1
COG0314	1	1	1	0	1	1	0	0	0	0	0	0	0	1	1	1	1
COG2898	1	0	1	1	0	1	1	0	0	1	0	0	1	0	1	1	0
COG2022	1	1	1	1	1	1	1	1	1	1	1	0	0	1	1	0	1
COG1179	1	0	0	0	1	1	0	1	1	1	1	0	0	0	0	1	1
COG1620	1	0	0	0	1	1	0	0	1	1	1	1	0	1	1	1	1
COG1923	1	0	0	0	1	1	0	1	1	1	1	0	0	1	1	1	1
COG0294	1	1	1	1	1	1	1	1	1	1	1	0	0	1	1	1	1
COG5556	1	0	0	0	0	0	0	0	0	0	0	0	0	0	0	0	0
COG0192	1	1	1	1	0	1	1	1	1	1	1	1	1	1	1	1	1
COG0345	1	1	1	1	1	1	1	1	1	1	1	1	1	1	1	1	1
COG5515	1	0	0	0	0	0	0	1	0	0	0	0	0	0	0	0	0
COG4181	1	0	0	1	1	0	0	0	0	0	0	0	0	1	1	0	1
COG0359	1	1	1	1	1	1	1	1	1	1	1	1	1	1	1	1	1
COG2124	1	1	1	0	0	1	0	1	0	0	0	0	0	1	0	0	0
COG1966	1	0	0	0	0	1	1	1	1	1	0	0	0	0	1	0	1
COG2183	1	1	1	0	1	1	0	1	1	1	0	0	1	1	0	1	1
COG0799	1	1	1	1	1	1	1	0	0	0	1	1	1	1	1	1	1
COG3853	1	0	0	0	0	1	1	1	1	0	0	0	1	0	0	1	0
COG3567	1	0	0	0	0	0	0	0	0	0	0	0	0	0	0	0	0
COG2917	1	0	0	0	1	0	0	0	0	0	0	0	0	1	1	0	1
COG0602	1	1	1	1	1	1	1	1	1	1	1	1	1	1	1	1	1
COG4834	1	0	0	0	0	0	0	0	0	0	0	0	0	0	0	0	0
COG1744	1	1	1	0	0	1	0	1	1	1	1	1	0	1	1	0	0
COG0521	1	1	1	0	1	1	0	1	1	1	1	0	0	1	1	1	1
COG0237	1	1	1	1	1	1	1	1	1	1	1	1	1	1	1	1	1
COG0353	1	1	1	1	1	1	1	1	1	1	1	1	1	1	1	1	1
COG3830	1	0	0	1	0	0	1	1	1	1	1	0	1	0	0	0	0
COG0761	1	1	1	1	1	1	1	1	1	1	1	0	0	1	1	0	1
COG0209	1	0	0	0	1	1	1	1	1	1	0	1	1	1	1	1	1
COG0061	1	1	1	1	1	1	1	1	1	1	1	1	1	1	1	1	1
COG0587	1	1	1	1	1	1	1	1	1	0	1	1	1	1	1	1	1
COG1445	1	0	0	0	0	1	0	1	1	1	1	1	1	0	1	1	1
COG1714	1	1	1	1	1	1	0	1	0	0	0	0	0	1	1	0	1
COG3042	1	0	0	0	0	0	0	0	0	0	0	0	0	0	0	0	1
COG0561	1	1	1	1	1	1	1	1	1	1	1	1	1	1	0	1	1
COG4973	1	0	0	0	1	1	0	0	0	0	0	0	0	0	0	0	1
COG2834	1	0	0	0	1	1	0	1	1	0	0	0	0	1	1	0	1
COG1304	1	1	1	0	1	1	0	0	0	1	0	1	1	1	0	1	1
COG4147	1	1	1	0	1	1	0	0	0	0	0	0	0	0	1	0	1
COG2721	1	0	0	0	0	1	0	1	1	0	0	0	0	0	0	0	0
COG0408	1	1	1	0	1	0	0	0	0	0	0	0	0	1	0	0	1
COG0094	1	1	1	1	1	1	1	1	1	1	1	1	1	1	1	1	1
COG3012	1	0	0	0	1	0	0	0	0	0	0	0	0	1	1	0	1
COG2877	1	0	0	0	1	0	0	0	0	0	0	0	0	1	1	0	1
COG3232	1	0	0	0	1	0	0	0	0	0	0	0	0	1	0	0	1
COG3100	1	0	0	0	0	0	0	0	0	0	0	0	0	0	0	0	1
COG3049	1	0	0	1	1	1	1	0	1	1	0	1	1	1	0	1	1
COG3063	1	0	0	0	0	0	0	0	0	0	0	0	0	0	0	0	1
COG1974	1	1	1	1	1	1	1	1	1	1	1	1	1	1	1	1	1
COG0020	1	1	1	1	1	1	1	1	1	1	1	1	1	1	1	1	1
COG2255	1	1	1	1	1	1	1	1	1	1	1	1	1	1	1	1	1
COG0053	1	1	1	1	0	1	0	1	1	1	1	0	1	1	1	1	1
COG4108	1	1	1	0	1	0	0	1	1	1	0	1	1	1	1	1	1
COG0779	1	1	1	0	1	1	0	1	1	1	1	1	1	1	1	1	1
COG0025	1	1	1	1	1	0	1	0	1	0	0	1	1	1	1	1	1
COG1609	1	0	1	1	1	1	1	1	1	1	1	1	1	0	1	1	1
COG0694	1	1	1	0	0	1	0	0	1	0	0	0	0	1	1	1	1
COG2515	1	1	1	0	1	0	0	0	0	0	0	0	0	0	0	0	1
COG2119	1	1	1	0	0	0	0	0	1	0	0	0	0	0	0	0	1
COG0018	1	1	1	1	1	1	1	1	1	1	1	1	1	1	1	1	1
COG0492	1	1	1	1	1	1	1	1	1	1	1	1	1	1	1	1	1
COG0328	1	1	1	1	1	1	1	0	1	0	1	1	1	1	1	1	1
COG1056	1	0	0	0	0	0	0	0	0	0	0	0	0	0	0	0	0
COG0703	1	1	1	1	0	1	1	1	1	1	1	0	0	1	1	1	1
COG0780	1	1	1	0	1	1	0	0	1	0	1	0	0	1	0	1	1
COG0079	1	1	1	1	1	1	1	1	1	1	1	0	1	1	1	1	1
COG0195	1	1	1	1	1	1	1	1	1	1	1	1	1	1	1	1	1
COG3157	1	0	0	0	0	0	0	0	0	0	0	0	0	0	0	0	1
COG3622	1	0	0	0	1	0	0	0	0	0	0	0	0	1	1	0	0
COG1218	1	1	1	0	0	0	0	0	0	0	0	0	0	1	1	0	1
COG4239	1	0	0	0	0	0	0	0	0	0	0	0	0	1	1	0	1
COG0553	1	1	1	1	1	1	1	1	1	1	1	0	0	1	1	0	1
COG1995	1	1	1	0	1	1	0	0	0	0	0	0	0	1	1	0	1
COG0577	1	1	1	1	0	1	1	1	1	1	1	1	1	1	1	1	1
COG2249	1	0	0	1	0	1	1	1	0	0	0	0	1	1	1	0	1
COG0292	1	1	1	1	1	1	1	1	1	1	1	1	1	1	1	1	1
COG0720	1	1	1	0	1	1	0	1	1	0	1	1	0	1	1	1	1
COG0484	1	1	1	1	1	1	1	1	1	1	1	1	1	1	1	1	1
COG3312	1	0	0	0	0	0	0	0	0	0	0	0	0	0	0	0	1
COG3279	1	0	0	1	0	1	0	1	1	1	0	1	1	0	1	1	1
COG1282	1	1	1	1	1	0	1	0	0	0	0	0	0	1	1	0	1
COG0850	1	1	1	0	1	1	0	1	1	1	1	0	1	0	0	0	1
COG0176	1	1	1	1	1	1	1	1	1	1	1	0	1	1	1	1	1
COG3575	1	1	0	0	0	0	0	0	0	0	0	0	0	0	0	0	0
COG0499	1	1	1	0	0	0	1	0	0	0	1	0	0	1	1	0	0
COG0843	1	1	1	0	1	1	0	0	0	0	0	0	0	1	0	1	0
COG1074	1	0	0	0	1	1	0	1	1	1	0	1	1	1	1	1	1
COG2252	1	1	0	1	1	1	1	1	1	1	1	1	1	0	0	1	1
COG4266	1	0	0	0	0	0	0	0	0	0	0	0	0	0	0	0	0
COG0118	1	1	1	1	1	1	1	1	1	0	1	0	1	1	1	1	1
COG0221	1	1	1	1	1	0	1	1	0	0	0	0	1	1	1	0	1
COG0087	1	1	1	1	0	1	1	1	1	1	1	1	1	1	1	1	1
COG0753	1	0	0	0	1	1	0	0	0	0	0	0	0	1	1	1	1
COG0158	1	1	1	0	1	0	0	0	0	0	0	0	0	1	1	0	1
COG0066	1	1	1	1	1	1	1	1	1	0	1	0	0	1	1	1	1
COG1600	1	1	1	0	0	1	0	1	1	1	1	0	1	1	1	1	1
COG1026	1	0	0	0	0	0	0	1	0	1	0	0	0	0	0	0	0
COG1203	1	0	0	1	0	0	0	0	0	0	1	0	1	0	1	0	1
COG1131	1	1	1	1	1	1	1	1	1	1	1	1	1	1	1	1	1
COG0836	1	1	1	0	0	0	0	1	1	1	1	0	0	1	1	0	1
COG0128	1	1	1	1	1	1	1	1	1	1	1	0	0	1	1	1	1
COG1704	1	0	0	1	1	0	1	0	1	0	1	1	1	1	0	0	0
COG0503	1	1	1	1	1	1	1	1	1	1	1	1	1	1	1	1	1
COG3705	1	1	1	0	1	1	0	1	1	0	1	0	1	1	1	0	0
COG2904	1	0	0	0	1	0	0	0	0	0	0	0	0	0	0	0	1
COG3519	1	0	0	0	1	0	0	0	0	0	0	0	0	0	0	0	1
COG2707	1	0	0	0	0	1	0	1	0	0	0	1	1	0	0	0	0
COG0528	1	1	1	1	1	1	1	1	1	1	1	1	1	1	1	1	1
COG1200	1	1	1	1	1	1	1	1	1	1	1	1	1	1	1	1	1
COG1559	1	0	0	1	1	1	1	1	1	1	1	0	1	1	1	0	1
COG0034	1	1	1	1	1	1	1	1	1	1	1	1	1	1	1	1	1
COG1121	1	1	1	1	0	1	1	1	1	1	1	1	1	1	1	1	1
COG4392	1	0	0	0	0	1	0	0	0	0	0	0	1	0	0	1	1
COG0026	1	1	1	1	1	1	1	0	0	0	1	1	1	1	1	1	1
COG0651	1	1	1	0	1	1	0	0	0	0	0	0	0	1	1	1	1
COG1457	1	0	0	0	0	1	0	0	0	0	0	0	0	0	0	0	0
COG4341	1	1	0	0	1	0	0	0	0	0	0	0	0	0	0	0	0
COG0231	1	1	1	0	1	1	1	1	1	1	1	1	1	1	1	1	1
COG0135	1	1	1	0	1	1	0	1	1	0	1	0	1	1	1	1	1
COG0581	1	1	1	1	1	1	1	1	1	1	1	1	1	1	1	1	1
COG1694	1	1	1	0	1	1	1	1	1	0	1	0	1	1	1	1	1
COG0746	1	1	1	0	1	1	0	0	1	1	1	0	0	1	1	1	1
COG1663	1	0	0	0	1	0	0	0	0	0	0	0	0	1	1	0	1
COG3496	1	0	0	0	0	0	0	0	0	0	0	0	0	1	1	0	1
COG0445	1	1	1	0	0	1	0	1	1	1	1	1	1	1	1	1	1
COG1197	1	1	1	1	1	1	1	1	1	1	1	1	1	1	1	1	1
COG0306	1	1	1	0	1	1	1	1	1	1	1	0	0	1	1	1	1
COG4591	1	0	0	0	1	0	0	1	0	0	0	0	0	1	1	0	1
COG4628	1	0	0	0	0	0	0	0	0	0	0	0	0	0	0	0	1
COG3845	1	1	1	0	0	0	0	1	1	1	1	1	0	1	1	0	0
COG0139	1	1	1	1	1	1	1	1	1	0	1	0	1	1	1	1	1
COG0224	1	1	1	1	1	1	1	1	1	1	1	1	1	1	1	1	1
COG2256	1	1	1	1	1	1	1	1	1	0	1	1	1	1	1	1	1
COG1162	1	1	1	0	1	1	0	1	1	1	1	1	1	0	0	1	1
COG0212	1	1	1	1	1	1	1	1	1	1	1	1	1	1	1	1	1
COG0200	1	1	1	1	0	1	1	1	1	1	1	1	1	1	1	1	1
COG0059	1	1	1	1	1	1	1	1	1	0	1	0	0	1	1	1	1
COG3783	1	0	0	0	0	0	0	0	0	0	0	0	0	0	0	0	1
COG0358	1	1	1	1	1	1	1	1	1	1	1	1	1	1	1	1	1
COG0092	1	1	1	1	1	1	1	1	1	1	1	1	1	1	1	1	1
COG0538	1	1	1	1	1	1	1	0	1	0	0	0	0	1	1	1	0
COG1951	1	0	0	0	1	0	0	1	1	0	1	0	0	1	1	0	1
COG3161	1	0	0	0	1	0	0	0	0	0	0	0	0	0	0	0	1
COG0196	1	1	1	1	1	1	1	1	1	1	1	1	1	1	1	1	1
COG2114	1	1	1	0	0	0	0	0	0	0	1	0	0	1	1	0	0
COG3392	1	0	0	0	0	0	0	0	0	0	0	0	0	0	0	0	0
COG3484	1	0	0	0	0	0	0	0	0	0	0	0	0	1	0	0	0
COG0116	1	0	0	0	1	1	0	1	1	1	1	1	1	0	0	1	1
COG0117	1	1	1	1	1	1	0	1	1	1	1	0	0	1	1	1	1
COG0620	1	0	0	1	1	1	1	0	1	0	1	1	1	1	1	1	1
COG0629	1	1	1	1	0	1	1	1	1	1	1	1	1	1	1	1	1
COG0461	1	1	1	1	1	1	1	1	1	1	1	1	1	1	1	1	1
COG4974	1	0	1	1	1	1	1	1	1	1	1	1	1	1	1	1	1
COG0291	1	1	1	0	1	1	0	1	1	1	1	1	1	1	1	1	1
COG0578	1	0	0	0	1	1	0	0	0	0	0	0	1	1	1	1	1
COG1171	1	1	1	1	1	1	1	0	1	1	0	0	1	1	1	1	1
COG2771	1	1	1	0	1	1	0	1	1	0	0	0	1	1	1	1	1
COG0097	1	1	1	1	0	1	1	1	1	1	1	1	1	1	1	1	1
COG1794	1	0	0	1	1	0	0	0	1	0	0	1	1	0	0	0	0
COG3219	1	0	0	0	0	0	0	0	0	0	0	0	0	0	0	0	0
COG2962	1	0	0	0	0	1	0	0	0	0	0	0	0	0	1	1	1
COG1190	1	1	1	1	1	1	1	1	1	1	1	1	1	0	0	1	1
COG0840	1	1	1	0	1	1	0	1	1	0	1	0	0	1	1	0	1
COG0157	1	1	1	0	1	1	1	1	1	1	1	0	0	1	1	0	1
COG0832	1	1	1	0	1	0	0	0	0	0	1	0	0	1	0	1	0
COG0121	1	1	1	0	0	0	0	0	0	0	0	0	0	0	0	0	1
COG4461	1	0	0	0	0	0	0	0	0	0	0	0	0	0	0	0	0
COG0796	1	1	1	1	0	1	1	1	1	1	1	1	1	1	0	1	1
COG4589	1	0	0	0	0	0	0	0	0	0	0	0	0	0	0	0	1
COG3015	1	0	0	0	1	0	0	0	0	0	0	0	0	0	0	0	1
COG0219	1	1	1	1	1	1	1	1	1	1	1	1	1	1	1	1	1
COG3238	1	1	0	1	0	1	0	1	1	1	0	0	0	0	0	1	0
COG0839	1	1	1	0	1	0	0	0	1	0	0	0	0	1	1	0	0
COG3907	1	0	0	0	0	0	0	0	0	0	0	0	0	0	0	0	0
COG1773	1	1	1	0	1	0	0	1	1	1	1	0	0	1	0	0	0
COG0315	1	1	1	0	1	1	0	1	1	1	1	0	0	1	1	1	1
COG1678	1	0	0	0	1	0	0	0	0	0	0	0	0	1	1	0	1
COG4668	1	0	0	0	0	0	0	1	1	0	0	0	1	0	1	1	1
COG0658	1	1	1	1	1	1	1	1	1	1	1	1	0	1	1	0	1
COG0088	1	1	1	1	0	1	1	1	1	1	1	1	1	1	1	1	1
COG0732	1	1	1	0	0	1	1	0	1	1	1	0	0	0	0	1	1
COG2915	1	0	0	0	0	0	0	0	0	0	0	0	0	0	0	0	1
COG2227	1	1	1	0	1	0	0	0	0	0	0	0	0	1	1	0	1
COG3265	1	1	1	1	0	0	1	0	0	0	0	0	0	1	0	0	1
COG2142	1	0	0	0	1	0	0	0	0	0	0	0	0	1	1	0	1
COG3194	1	0	0	0	1	0	0	0	0	0	0	0	0	1	0	0	0
COG1079	1	1	1	0	0	0	0	1	1	1	1	1	0	1	1	0	0
COG2977	1	0	0	0	0	0	0	0	0	0	0	0	0	0	0	0	1
COG1841	1	0	0	0	0	1	1	1	1	1	0	1	1	1	1	1	1
COG4291	1	0	0	0	0	0	0	0	0	0	0	0	0	1	1	0	0
COG3749	1	0	0	0	1	0	0	0	0	0	0	0	0	1	1	0	0
COG0337	1	1	1	1	0	1	1	1	1	1	1	0	0	1	1	1	1
COG0483	1	1	1	1	1	1	1	0	0	0	0	0	1	1	1	1	1
COG3156	1	0	0	0	0	0	0	0	0	0	0	0	0	0	0	0	1
COG0036	1	1	1	1	1	1	1	1	1	1	1	1	1	1	1	1	1
COG0752	1	1	1	0	1	1	0	0	0	0	0	1	1	1	1	0	1
COG3271	1	0	0	0	0	0	0	0	0	0	0	0	0	0	0	0	0
COG0781	1	1	1	0	1	1	1	1	1	1	1	1	1	1	1	1	1
COG1712	1	0	0	0	1	0	0	0	0	0	0	0	0	0	0	0	0
COG2131	1	0	0	0	0	1	0	1	1	1	1	1	0	0	0	1	1
COG1090	1	1	1	0	0	1	0	0	0	0	0	0	0	0	0	1	1
COG0609	1	1	1	0	1	1	0	1	1	1	1	0	0	1	1	1	1
COG3897	1	0	0	0	0	0	0	0	0	0	0	0	0	1	1	0	0
COG2156	1	1	1	0	1	0	0	1	0	1	0	0	0	1	1	1	0
COG0479	1	1	1	1	1	1	1	0	0	0	0	0	0	1	1	1	1
COG0783	1	1	1	0	1	1	1	0	0	0	0	0	0	1	1	1	1
COG3119	1	0	1	0	1	0	0	0	0	1	0	0	0	1	0	0	0
COG0074	1	1	1	1	1	1	1	0	0	0	0	0	0	1	1	1	1
COG2972	1	0	0	1	0	1	0	1	1	1	1	1	1	0	1	1	1
COG1354	1	1	1	0	1	1	1	1	1	1	1	1	1	1	1	1	0
COG4829	1	0	0	0	1	0	0	0	0	0	0	0	0	0	0	0	0
COG0106	1	1	1	1	1	1	1	1	1	0	1	0	1	1	1	1	1
COG4531	1	0	0	0	0	0	0	0	0	0	0	0	0	0	0	0	1
COG3975	1	1	1	0	1	0	0	0	0	0	0	0	0	0	0	0	0
COG3646	1	0	0	0	0	0	0	0	0	0	0	0	0	0	1	0	0
COG1671	1	0	0	0	1	1	0	1	1	1	0	0	0	1	1	1	1
COG2318	1	0	0	0	1	1	0	0	0	0	0	0	0	0	0	0	0
COG2225	1	0	0	0	1	1	0	0	0	0	0	0	0	1	0	0	1
COG0393	1	1	1	0	0	1	1	0	0	1	1	0	1	0	1	0	1
COG2914	1	0	0	0	0	0	0	0	0	0	0	0	0	0	0	0	1
COG0223	1	1	1	1	0	1	1	1	1	1	1	1	1	1	1	1	1
COG0809	1	1	1	0	1	1	0	1	1	1	1	0	1	1	1	1	1
COG0324	1	1	1	1	1	1	1	1	1	1	1	1	1	1	1	1	1
COG1982	1	1	1	0	1	1	0	1	1	1	1	1	1	1	0	1	1
COG0695	1	1	1	0	1	0	1	1	1	1	0	0	1	1	1	1	1
COG3450	1	1	1	0	1	0	0	0	0	0	0	0	0	1	0	0	0
COG0197	1	1	1	1	0	1	1	1	1	1	1	1	1	1	1	1	1
COG1123	1	1	1	1	1	0	1	0	0	0	0	0	0	1	1	0	1
COG1596	1	1	1	0	1	0	0	0	0	0	0	0	0	1	1	0	1
COG3605	1	0	0	0	0	0	0	0	0	0	0	0	0	1	1	0	1
COG3803	1	0	0	0	1	0	0	0	0	0	0	0	0	0	1	0	0
COG0852	1	1	1	0	1	0	0	0	1	0	0	0	0	1	1	0	0
COG1448	1	0	0	0	1	0	0	0	0	0	0	0	0	0	0	0	1
COG4970	1	0	0	0	0	0	0	0	0	0	0	0	0	0	0	0	1
COG3138	1	0	0	0	0	0	0	0	0	0	0	0	0	0	0	0	1
COG4630	1	0	0	0	1	0	0	0	0	0	0	0	0	0	0	0	0
COG0717	1	1	1	1	1	0	1	1	1	0	0	0	0	1	1	0	0
COG2896	1	1	1	0	1	1	0	1	1	1	1	0	0	1	1	1	1
COG3079	1	0	0	0	0	0	0	0	0	0	0	0	0	0	0	0	1
COG1114	1	0	0	0	0	1	1	1	1	1	0	1	1	0	0	1	1
COG0551	1	0	0	0	0	1	0	1	1	1	1	1	1	0	0	1	1
COG1451	1	0	1	1	1	1	1	1	1	1	1	0	0	1	1	0	1
COG0480	1	1	1	1	1	1	1	1	1	1	1	1	1	1	1	1	1
COG0677	1	0	0	0	1	1	0	1	1	1	1	0	0	0	0	1	1
COG0597	1	1	1	1	1	1	1	1	0	0	1	1	1	0	1	1	1
COG1508	1	0	0	0	1	1	0	1	1	1	0	0	0	1	1	0	1
COG3686	1	1	1	0	1	0	0	0	0	0	0	0	0	1	0	0	0
COG0202	1	1	1	1	1	1	1	1	1	1	1	1	1	1	1	1	1
COG0168	1	1	1	1	0	1	1	0	0	1	1	1	0	0	1	1	1
COG2220	1	1	1	0	0	1	0	1	1	1	1	0	1	1	1	1	1
COG2025	1	0	0	0	1	1	0	1	1	1	1	0	0	1	1	0	0
COG0072	1	1	1	1	1	1	1	1	1	1	1	1	1	1	1	1	1
COG0341	1	1	1	0	1	1	0	1	1	1	1	0	0	1	1	1	1
COG1366	1	1	1	0	1	1	0	1	1	1	1	0	0	0	1	1	1
COG0420	1	1	1	0	1	1	0	1	1	1	1	1	1	0	1	1	1
COG0258	1	1	1	1	1	1	1	1	1	1	1	1	1	1	1	1	1
COG2111	1	1	1	0	1	1	0	0	0	0	0	0	0	1	1	1	1
COG3422	1	0	0	0	1	0	0	0	1	0	0	0	0	0	0	0	0
COG2733	1	0	0	0	1	0	0	1	1	0	0	0	0	0	0	0	0
COG2239	1	1	1	0	1	1	0	1	1	1	1	0	0	1	1	1	1
COG0133	1	1	1	1	1	1	1	1	1	0	1	0	1	1	1	1	1
COG3323	1	0	0	0	0	1	0	1	0	0	1	0	0	0	0	1	0
COG1587	1	1	1	0	1	1	0	1	1	1	1	0	0	1	0	1	1
COG0711	1	1	1	1	1	1	1	1	1	1	1	1	1	1	1	1	1
COG2879	1	0	0	0	0	0	0	0	0	0	0	0	0	0	1	0	0
COG0114	1	0	0	0	1	1	0	0	0	0	0	1	1	1	1	1	1
COG0096	1	1	1	1	0	1	1	1	1	1	1	1	1	1	1	1	1
COG2812	1	1	1	1	1	1	1	1	1	1	1	1	1	1	1	1	1
COG0233	1	1	1	1	1	1	1	1	1	1	1	1	1	1	1	1	1
COG3545	1	0	0	0	1	0	0	0	1	0	0	0	0	0	0	1	0
COG0707	1	1	1	1	1	1	1	1	1	1	1	1	1	1	1	1	1
COG0662	1	1	1	0	0	1	0	0	1	0	0	0	0	1	1	0	1
COG0272	1	1	1	1	1	1	1	1	1	1	1	1	1	1	1	1	1
COG0148	1	1	1	1	1	1	1	1	1	1	1	1	1	1	1	1	1
COG0653	1	1	1	1	1	1	1	1	1	1	1	1	1	1	1	1	1
COG0550	1	1	1	1	1	1	1	1	1	1	1	1	1	1	1	1	1
COG2607	1	1	1	0	1	0	0	1	1	0	1	0	0	1	1	0	0
COG0724	1	1	1	0	0	0	0	0	0	0	0	0	0	0	0	0	1
COG0039	1	1	1	1	1	1	1	1	1	1	1	1	1	1	1	1	1
COG3695	1	0	0	0	0	0	0	0	1	0	0	0	0	0	0	0	1
COG2060	1	1	1	0	1	0	0	1	0	1	0	0	0	1	1	1	0
COG1021	1	0	0	0	0	1	0	0	0	0	0	0	0	0	0	0	1
COG0525	1	1	1	1	1	1	1	1	1	1	1	1	1	1	1	1	1
COG0278	1	1	1	0	0	0	0	0	0	0	0	0	0	1	1	0	1
COG1247	1	1	1	1	1	1	1	1	1	0	1	1	1	1	1	1	1
COG3022	1	0	0	0	1	0	0	0	1	1	0	1	1	0	0	0	1
COG0452	1	1	1	1	1	1	0	1	1	1	1	1	1	1	1	1	1
COG0155	1	1	1	0	0	1	0	1	1	1	0	0	0	1	1	0	1
COG1521	1	1	1	1	1	1	1	1	1	1	1	0	0	0	1	0	0
COG1512	1	1	1	0	1	1	0	0	1	0	1	0	1	1	0	0	0
COG0244	1	1	1	1	0	1	1	1	1	1	1	1	1	1	1	1	1
COG4775	1	1	1	0	1	0	0	0	0	0	0	0	0	1	1	0	1
COG4445	1	1	1	0	0	0	0	0	0	0	0	0	0	0	0	0	1
COG0313	1	1	1	1	1	1	1	1	1	1	1	1	1	1	1	1	1
COG0356	1	1	1	1	1	1	1	1	1	1	1	1	1	1	1	1	1
COG3455	1	0	0	0	0	0	0	0	0	0	0	0	0	0	0	0	1
COG3342	1	0	0	0	1	0	0	0	0	0	0	0	0	0	0	0	0
COG0323	1	1	1	0	1	1	0	1	1	1	1	1	1	1	1	0	1
COG3520	1	0	0	0	1	0	0	0	0	0	0	0	0	0	0	0	1
COG0457	1	1	1	0	1	1	1	1	1	1	1	1	1	1	1	1	1
COG1295	1	1	1	0	1	1	0	1	1	1	0	1	1	1	1	1	1
COG3515	1	0	0	0	1	0	0	0	0	0	0	0	0	0	0	0	1
COG0285	1	1	1	1	1	1	1	1	1	1	1	1	1	1	1	1	1
COG1864	1	1	1	0	0	0	0	0	0	0	0	0	0	0	1	0	0
COG0800	1	1	1	0	0	1	0	1	1	1	1	0	1	0	0	0	1
COG0853	1	1	1	0	1	1	0	1	1	0	1	0	0	0	1	1	0
COG1088	1	1	1	1	1	0	1	1	1	1	0	0	1	1	1	0	0
COG1734	1	0	0	0	0	1	0	1	0	0	1	0	0	1	1	0	1
COG3633	1	0	0	1	0	0	0	0	0	0	0	0	1	0	0	0	1
COG0822	1	1	1	1	1	1	1	1	1	1	1	0	1	1	1	1	1
COG2105	1	1	1	0	0	0	0	0	0	1	1	0	0	0	0	0	1
COG1519	1	0	0	0	1	0	0	0	0	0	0	0	0	1	1	0	1
COG1154	1	1	1	1	1	1	1	1	1	1	1	1	0	1	1	0	1
COG1359	1	0	0	0	0	1	0	1	1	0	0	1	1	1	1	0	1
COG0378	1	1	1	0	1	0	0	0	1	0	1	0	0	1	1	1	0
COG2975	1	0	0	0	1	0	0	0	0	0	0	0	0	0	0	0	1
COG1186	1	1	1	1	1	1	1	1	1	1	1	1	1	1	1	1	1
COG4172	1	0	0	0	1	0	1	0	0	0	0	0	0	1	1	0	1
COG0238	1	1	1	1	1	1	1	1	1	1	1	1	1	1	1	1	1
COG1540	1	0	0	0	1	1	0	0	1	0	0	0	0	1	1	1	1
COG3193	1	0	0	0	1	0	0	0	1	1	0	0	0	1	0	0	0
COG0481	1	1	1	1	1	1	1	1	1	1	1	1	1	1	1	1	1
COG0750	1	1	1	0	1	1	0	1	1	1	1	1	1	1	1	1	1
COG0086	1	1	1	1	1	1	1	1	1	1	1	1	1	1	1	1	1
COG0846	1	0	0	1	1	1	1	1	1	1	0	1	1	1	1	1	1
COG0173	1	1	1	1	0	1	1	1	1	1	1	1	1	1	1	1	1
COG4208	1	1	1	0	1	0	0	0	1	0	0	0	0	1	1	0	1
COG4261	1	0	0	0	0	0	0	0	0	0	0	0	0	0	0	0	0
COG0758	1	1	1	1	0	1	1	1	1	1	1	1	1	1	1	1	1
COG2352	1	1	1	1	1	0	1	0	0	0	0	1	0	1	0	0	1
COG2832	1	0	0	0	0	0	0	0	0	0	0	0	0	0	1	1	1
COG0090	1	1	1	1	0	1	1	1	1	1	1	1	1	1	1	1	1
COG3816	1	0	0	0	0	0	0	0	0	0	0	0	0	1	1	0	0
COG3419	1	0	0	0	0	0	0	0	0	0	0	0	0	0	0	0	0
COG0178	1	1	1	1	1	1	1	1	1	1	1	1	1	1	1	1	1
COG0283	1	1	1	1	1	1	0	1	1	1	1	1	1	1	1	1	1
COG0299	1	1	1	0	1	1	0	1	1	1	1	1	1	1	1	1	1
COG3509	1	0	0	0	0	0	0	0	0	0	0	0	0	1	1	0	0
COG0076	1	1	1	0	1	1	0	0	0	1	0	0	0	1	0	0	1
COG0557	1	1	1	0	1	1	0	1	1	1	1	1	1	1	1	1	1
COG4674	1	1	1	0	0	0	0	0	0	0	1	0	0	1	0	0	0
COG0496	1	1	1	0	1	0	0	0	1	0	0	0	0	1	1	0	1
COG2086	1	0	0	0	1	1	0	1	1	1	1	0	0	1	1	0	0
COG0339	1	1	1	0	1	0	0	0	0	0	0	0	0	1	0	0	1
COG0177	1	1	1	1	1	1	1	1	1	1	1	1	1	1	1	1	1
COG0544	1	1	1	1	1	1	1	1	1	1	1	1	1	1	1	1	1
COG0171	1	1	1	1	1	1	1	1	1	1	1	1	1	1	1	1	1
COG2828	1	0	0	0	1	0	0	0	0	0	0	0	0	1	0	0	1
COG0100	1	1	1	1	0	1	1	1	1	1	1	1	1	1	1	1	1
COG1208	1	1	1	0	1	0	0	1	0	0	1	0	0	1	1	0	0
COG5007	1	0	0	0	1	0	0	0	0	0	0	0	0	0	0	0	1
COG0579	1	1	1	0	1	0	0	1	1	1	1	0	0	1	1	1	1
COG0300	1	1	1	0	0	1	0	1	1	1	0	1	1	1	0	1	0
COG1729	1	0	0	0	1	0	0	0	0	0	0	0	0	1	1	0	1
COG1284	1	0	0	0	0	1	0	1	1	1	1	1	1	0	0	1	1
COG2223	1	0	0	0	0	1	0	0	0	1	0	0	0	0	0	1	0
COG0606	1	1	1	1	1	0	1	1	1	1	1	0	0	1	1	0	1
COG0081	1	1	1	1	0	1	1	1	1	1	1	1	1	1	1	1	1
COG1127	1	1	1	0	1	0	0	0	0	0	0	0	0	1	1	0	1
COG0199	1	1	1	1	1	1	1	1	1	1	1	0	1	1	1	1	1
COG3767	1	0	0	0	0	0	0	0	0	0	0	0	0	0	0	0	0
COG0740	1	1	1	1	1	1	1	1	1	1	1	1	1	1	1	1	1
COG0574	1	1	1	0	1	1	0	1	1	1	1	0	1	1	1	0	1
COG1984	1	0	0	0	1	1	0	0	1	0	0	0	0	1	1	1	1
COG2988	1	1	1	0	0	0	0	0	0	0	0	0	0	0	0	0	1
COG0466	1	0	0	0	1	1	0	1	1	1	1	0	0	1	1	0	1
COG2003	1	1	1	0	1	1	0	1	1	1	1	1	1	1	1	1	1
COG0260	1	1	1	0	1	1	0	0	1	1	0	0	0	1	1	1	1
COG0512	1	1	1	1	1	1	1	1	1	1	1	0	0	1	1	1	1
COG1042	1	1	1	0	1	0	0	0	0	0	0	0	0	1	1	0	1
COG3550	1	0	0	0	1	0	1	0	0	0	0	0	0	1	1	0	1
COG0360	1	1	1	1	1	1	1	1	1	1	1	1	1	1	1	1	1
COG1044	1	1	1	0	1	0	0	0	1	0	0	0	0	1	1	0	1
COG0519	1	1	1	1	1	1	1	1	1	1	1	1	1	1	1	1	1
COG2894	1	1	1	0	1	1	0	1	1	1	1	0	0	0	0	0	1
COG3107	1	0	0	0	0	0	0	0	0	0	0	0	0	0	0	0	1
COG2377	1	1	1	0	1	0	0	0	0	0	0	0	0	1	1	0	1
COG2315	1	0	0	0	0	1	0	0	0	0	0	0	0	0	1	0	1
COG0007	1	1	1	0	1	1	0	1	1	1	1	0	0	1	1	1	1
COG2262	1	1	1	1	1	1	1	1	1	1	1	1	1	1	1	1	1
COG4232	1	0	0	0	1	0	0	0	0	0	0	0	0	0	0	0	1
COG0418	1	0	0	0	1	0	0	0	0	0	0	0	0	0	0	0	1
COG3203	1	0	0	0	1	0	0	0	0	0	0	0	0	0	0	0	1
COG0702	1	1	1	0	1	1	0	0	0	0	0	1	1	1	1	1	1
COG4206	1	0	0	0	1	0	0	0	0	0	0	0	0	0	1	0	1
COG4651	1	0	0	0	0	0	0	0	0	0	0	0	0	1	1	0	1
COG0802	1	1	1	1	1	1	0	1	1	1	1	1	1	1	1	1	1
COG0062	1	1	1	0	1	0	0	1	1	1	1	0	0	1	1	0	1
COG0250	1	1	1	1	0	1	1	1	1	1	1	1	1	1	1	1	1
COG4121	1	1	1	0	1	0	0	0	0	0	0	0	0	0	0	0	1
COG3216	1	0	0	0	0	0	0	0	0	0	0	0	0	0	1	0	1
COG0498	1	1	1	1	1	1	1	1	1	0	1	1	1	1	1	1	1
COG5380	1	0	0	0	0	0	0	0	0	0	0	0	0	0	0	0	1
COG0540	1	1	1	1	1	1	1	1	1	1	1	1	1	1	1	1	1
COG0400	1	1	1	1	1	1	0	0	0	0	0	0	1	0	1	1	0
COG5377	1	0	0	0	0	1	0	0	0	1	0	0	0	0	0	0	0
COG0093	1	1	1	1	1	1	1	1	1	1	1	1	1	1	1	1	1
COG2910	1	0	0	0	1	1	1	0	0	0	0	1	1	0	1	0	1
COG3832	1	0	0	0	1	1	0	1	0	0	0	0	0	1	0	1	0
COG0166	1	1	1	1	1	1	1	1	1	1	1	1	1	1	1	1	1
COG3166	1	1	1	0	0	0	0	0	0	0	0	0	0	0	0	0	1
COG2091	1	1	1	0	0	1	0	1	1	0	0	0	0	1	1	1	0
COG0721	1	1	1	1	1	1	1	1	1	0	1	1	1	1	1	1	0
COG3517	1	0	0	0	1	0	0	0	0	0	0	0	0	0	0	0	1
COG5008	1	0	0	0	0	0	0	0	0	0	0	0	0	0	0	0	1
COG1105	1	0	0	0	0	1	0	1	1	1	1	1	1	1	1	1	1
COG0594	1	1	1	0	0	1	0	1	1	1	1	1	1	1	0	1	1
COG0688	1	0	0	0	1	1	0	1	1	1	0	1	0	1	1	0	1
COG3608	1	0	0	0	1	0	0	0	1	0	0	0	0	0	1	0	1
COG3101	1	0	0	0	0	0	0	0	0	0	0	0	0	0	0	0	1
COG0162	1	1	1	1	1	1	1	1	1	1	1	1	1	1	1	1	1
COG0217	1	1	1	1	1	1	1	1	1	1	1	1	1	1	1	1	1
COG2816	1	0	0	1	1	0	1	1	1	1	0	0	0	1	1	0	1
COG0082	1	1	1	1	1	1	1	1	1	1	1	0	0	1	1	1	1
COG1495	1	0	0	0	0	1	0	0	0	0	0	0	0	1	0	0	1
COG2983	1	0	0	0	0	0	0	0	0	0	0	0	0	1	1	0	1
COG1426	1	1	1	0	0	1	0	0	0	0	0	1	1	0	0	1	1
COG2216	1	1	1	0	1	0	0	1	0	1	0	0	0	1	1	1	0
COG1077	1	1	1	0	1	1	0	1	1	1	1	1	1	0	1	0	1
COG1272	1	0	0	1	0	1	1	1	1	1	0	1	1	1	1	1	1
COG2261	1	1	1	0	1	1	0	0	0	0	1	1	1	1	0	1	0
COG1092	1	0	0	0	0	1	0	0	1	1	1	0	0	0	1	1	1
COG2878	1	0	0	0	1	0	0	0	1	1	0	0	0	0	0	0	1
COG1553	1	0	0	0	0	0	0	0	0	0	0	0	0	0	0	0	1
COG3555	1	1	0	0	1	0	0	0	0	0	0	0	0	0	0	0	0
COG0737	1	0	1	0	0	1	1	1	1	1	0	1	1	1	1	1	1
COG1862	1	0	0	0	1	1	0	1	1	1	1	1	1	1	1	1	1
COG1589	1	1	1	0	1	1	0	1	1	1	0	1	1	1	1	1	1
COG0415	1	1	1	0	0	0	0	0	0	0	0	0	0	1	1	1	1
COG0232	1	0	0	1	0	0	1	0	1	1	1	0	0	1	1	0	1
COG0264	1	1	1	1	1	1	1	1	1	1	1	1	1	1	1	1	1
COG0220	1	1	1	1	1	1	1	1	1	1	0	1	1	1	1	1	1
COG0040	1	1	1	1	1	1	1	1	1	0	1	0	1	1	1	1	1
COG1006	1	1	1	0	1	1	0	0	0	0	0	0	0	1	1	1	1
COG0234	1	1	1	1	1	1	1	1	1	1	1	1	1	1	1	1	1
COG4694	1	0	0	0	0	0	0	0	0	0	0	0	0	0	0	0	0
COG0041	1	1	1	1	1	1	1	1	1	1	1	1	1	1	1	1	1
COG3523	1	0	0	0	1	0	0	0	0	0	0	0	0	0	0	0	1
COG0124	1	1	1	1	1	1	1	1	1	1	1	1	1	1	1	1	1
COG1949	1	0	0	1	1	0	1	0	0	0	0	0	0	0	0	0	1
COG0460	1	1	1	1	1	1	1	1	1	0	1	1	1	1	1	1	1
COG0399	1	1	1	0	1	1	0	1	1	1	1	0	0	1	1	0	1
COG2145	1	0	0	1	0	1	1	1	1	1	0	0	1	0	0	1	0
COG0181	1	1	1	0	1	1	0	1	1	1	1	0	0	1	1	1	1
COG2350	1	1	1	0	0	0	0	1	1	0	0	0	0	0	1	0	1
COG0308	1	1	1	1	1	0	1	0	0	0	0	1	1	0	0	0	1
COG1211	1	1	1	1	1	1	1	1	1	1	1	0	1	1	1	1	1
COG0527	1	1	1	1	1	1	1	1	1	1	1	1	1	1	1	1	1
COG0858	1	1	1	1	1	1	1	1	1	1	1	1	1	1	1	1	1
COG2354	1	0	0	0	0	0	0	0	0	0	0	0	0	0	0	0	1
COG3300	1	0	0	0	1	1	0	0	0	0	0	0	0	0	0	0	0
COG3122	1	0	0	0	0	0	0	0	0	0	0	0	0	0	0	0	0
COG1466	1	1	1	1	1	1	1	1	1	1	1	1	1	1	1	1	1
COG1364	1	1	1	1	1	1	1	1	1	0	0	0	0	1	1	1	0
COG3208	1	1	1	0	0	1	0	1	1	0	0	0	0	0	0	0	0
COG2854	1	0	0	0	1	0	0	0	0	0	0	0	0	0	1	0	1
COG0013	1	1	1	1	1	1	1	1	1	1	1	1	1	1	1	1	1
COG1120	1	1	1	0	1	1	0	1	1	1	1	0	0	1	1	1	1
COG3663	1	0	0	1	1	0	0	0	1	0	0	0	0	1	0	0	0
COG1279	1	0	0	1	1	0	0	1	1	0	0	0	0	0	1	1	1
COG0172	1	1	1	1	1	1	1	1	1	1	1	1	1	1	1	1	1
COG1207	1	1	1	1	1	1	1	1	1	1	1	1	0	1	1	1	1
COG1285	1	1	1	0	1	1	0	1	1	1	1	0	1	1	0	0	0
COG1393	1	1	1	0	1	1	0	1	1	1	0	1	1	1	1	1	1
COG1981	1	1	1	0	1	0	0	0	0	0	0	0	0	1	1	0	0
COG0476	1	1	1	1	0	1	1	1	1	1	1	0	0	1	1	1	1
COG1027	1	1	1	0	0	1	1	1	1	0	1	0	1	0	0	0	1
COG1066	1	1	1	1	1	1	1	1	1	1	1	1	1	1	1	1	1
COG0380	1	0	0	0	0	0	0	0	0	0	0	0	0	1	1	0	0
COG4258	1	0	0	0	0	0	0	0	0	0	0	0	0	0	0	0	0
COG5295	1	0	0	0	0	0	0	0	0	0	0	0	0	0	0	0	0
COG0459	1	1	1	1	1	1	1	1	1	1	1	1	1	1	1	1	1
COG1721	1	1	1	0	1	1	0	0	0	0	1	0	0	1	1	0	1
COG0828	1	1	1	0	1	1	0	1	1	1	1	1	1	1	1	1	1
COG3752	1	0	0	0	0	0	0	0	0	0	0	0	0	1	0	0	0
COG0649	1	1	1	0	1	0	0	0	1	0	0	0	0	1	1	0	0
COG2269	1	0	0	0	0	0	0	0	0	0	0	0	0	1	1	0	1
COG0052	1	1	0	1	1	1	1	1	1	1	1	1	1	1	1	1	1
COG0354	1	1	1	0	1	0	0	0	0	0	0	0	0	1	1	0	1
COG3176	1	1	1	0	1	0	0	0	0	0	0	0	0	1	1	0	1
COG0065	1	1	1	1	1	1	1	1	1	0	1	0	0	1	1	1	1
COG1825	1	1	1	1	1	1	1	0	1	1	1	0	0	1	1	1	1
COG1918	1	0	1	0	0	0	0	1	1	1	0	0	0	1	1	1	1
COG0506	1	1	1	0	1	1	0	0	0	0	0	0	0	1	1	1	1
COG0683	1	1	1	1	1	0	1	0	1	0	1	0	1	1	1	0	0
COG0817	1	1	1	1	1	0	1	0	0	0	1	0	0	1	1	0	1
COG4731	1	0	0	0	0	0	0	0	0	0	0	0	0	1	0	0	0
COG1071	1	1	1	0	1	1	0	0	0	0	1	0	1	1	1	1	0
COG1952	1	0	0	0	0	0	0	0	0	0	1	0	0	1	1	0	1
COG0144	1	1	1	0	1	1	0	1	1	1	1	1	1	1	1	1	1
COG1490	1	0	0	1	0	1	1	1	1	1	1	1	1	0	0	1	1
COG0533	1	1	1	1	1	1	1	1	1	1	1	1	1	1	1	1	1
COG0046	1	1	1	1	1	1	1	1	1	1	1	1	1	1	1	1	1
COG0763	1	1	1	0	1	0	0	0	0	0	0	0	0	1	1	0	1
COG3724	1	0	0	0	0	0	0	0	0	0	0	0	0	0	0	0	0
COG0433	1	1	1	0	1	0	0	0	0	0	1	0	0	1	1	0	1
COG0194	1	1	1	1	1	1	1	1	1	1	1	1	1	1	1	1	1
COG1610	1	0	0	1	1	1	0	1	1	1	1	1	1	1	1	0	1
COG0634	1	0	0	1	0	1	1	1	1	1	1	1	1	0	0	1	1
COG0226	1	1	1	1	1	1	1	1	1	1	1	1	1	1	1	1	1
COG2916	1	0	0	0	1	0	0	0	0	0	0	0	0	0	0	0	1
COG1330	1	0	0	0	0	0	0	0	0	0	0	0	0	0	0	0	1
COG0319	1	1	1	1	1	1	1	1	1	1	1	1	1	1	1	1	1
COG0425	1	1	1	0	1	1	0	0	1	0	1	0	0	1	1	1	1
COG1173	1	1	1	1	1	1	1	1	1	1	1	1	1	1	1	1	1
COG0369	1	1	1	0	1	1	0	0	0	0	0	0	0	1	0	1	1
COG0442	1	1	1	1	1	1	1	1	1	1	1	1	1	1	1	1	1
COG2838	1	0	0	0	0	0	0	0	0	0	0	0	0	0	0	0	1
COG3449	1	0	0	0	1	1	0	1	1	0	0	0	0	1	1	0	0
COG0603	1	1	1	0	1	1	0	1	1	0	1	0	0	1	1	1	1
COG0786	1	0	0	0	1	0	0	0	0	0	0	0	0	1	0	1	1
COG2919	1	0	0	1	1	1	0	0	0	0	0	0	1	1	0	1	1
COG0756	1	0	0	1	1	0	1	1	1	1	1	1	1	1	1	0	0
COG0812	1	1	1	1	1	1	1	1	1	1	1	1	1	1	1	1	1
COG1520	1	0	0	0	1	0	0	0	0	0	0	0	0	0	1	0	1
COG1049	1	1	1	0	1	0	0	0	0	0	0	0	0	0	0	0	1
COG1648	1	0	0	0	1	1	0	1	1	1	1	0	0	1	1	1	1
COG3950	1	0	1	0	0	0	0	0	0	0	0	0	0	0	0	0	1
COG2021	1	0	1	0	1	0	0	0	0	0	1	0	0	1	1	1	0
COG2056	1	0	0	0	0	1	0	0	0	0	0	0	0	0	0	1	1
COG0030	1	1	1	1	1	1	1	1	1	1	1	1	1	1	1	1	1
COG4148	1	0	0	0	0	0	0	0	0	0	0	0	0	1	1	1	1
COG2824	1	0	0	0	0	0	0	0	0	1	0	0	0	1	1	0	1
COG4535	1	0	0	0	1	0	0	0	0	0	0	0	0	0	0	0	1
COG0710	1	0	0	0	0	1	0	0	0	0	0	0	0	0	0	1	0
COG0150	1	1	1	1	1	1	1	1	1	1	1	1	1	1	1	1	1
COG0555	1	1	1	0	1	0	0	1	1	0	1	0	0	1	1	0	1
COG0791	1	1	1	1	1	1	1	1	1	1	1	1	1	1	0	0	1
COG0552	1	1	1	1	1	1	1	1	1	1	1	1	1	1	1	1	1
COG1778	1	0	0	0	1	0	0	0	0	0	0	0	0	0	0	0	1
COG0326	1	1	1	0	1	1	0	1	1	1	0	0	0	1	1	0	1
COG2873	1	0	1	1	1	0	1	1	1	0	1	0	0	1	1	0	0
COG1551	1	0	0	0	0	1	0	1	1	0	1	0	0	0	0	0	1
COG0504	1	1	1	1	1	1	1	1	1	1	1	1	1	1	1	1	1
COG1238	1	0	0	0	1	0	0	0	0	0	0	0	0	1	1	0	1
COG0397	1	1	1	0	1	0	0	0	1	1	0	0	0	1	0	0	1
COG1143	1	1	1	0	1	0	0	0	1	0	1	0	0	1	1	0	0
COG0064	1	1	1	1	1	1	1	1	1	0	1	1	1	1	1	1	0
COG1032	1	1	1	0	0	0	0	1	1	1	1	0	0	1	1	0	1
COG4927	1	0	0	0	0	0	0	0	1	0	0	0	0	0	0	1	0
COG0078	1	1	1	1	1	1	1	1	1	1	1	0	0	1	1	1	1
COG0001	1	1	1	0	1	1	0	1	1	1	1	0	0	1	0	1	1
COG1386	1	1	1	0	1	1	1	1	1	1	1	1	1	1	1	0	0
COG0384	1	1	1	0	1	1	0	1	1	0	1	0	0	1	1	0	1
COG3008	1	0	0	0	1	0	0	0	0	0	0	0	0	0	1	0	1
COG2214	1	1	1	1	1	0	1	1	1	0	1	0	0	1	1	0	1
COG2840	1	0	0	0	1	0	0	0	0	0	0	0	0	1	1	0	1
COG0335	1	1	1	1	1	1	0	1	1	1	1	1	1	1	1	1	1
COG1391	1	0	0	1	1	0	1	0	0	0	0	0	0	1	1	0	1
COG1975	1	0	1	0	1	0	0	0	1	0	0	0	0	1	1	0	0
COG3913	1	0	0	0	0	0	0	0	0	0	0	0	0	0	0	0	0
COG0449	1	1	1	1	1	1	1	1	1	1	1	1	1	1	1	1	1
COG1075	1	1	1	0	0	1	0	1	1	0	0	0	0	0	0	1	1
COG1217	1	1	1	1	1	1	1	1	1	1	0	1	1	1	1	1	1
COG3313	1	0	0	0	1	0	0	0	0	0	0	0	0	1	0	0	1
COG3660	1	0	0	0	0	0	0	0	0	0	0	0	0	0	1	0	0
COG1767	1	0	0	0	0	0	0	0	0	0	0	1	1	0	1	0	1
COG0554	1	1	1	0	1	1	0	1	1	1	0	1	1	1	1	1	1
COG3852	1	0	0	0	1	0	0	0	0	0	0	0	0	1	1	0	1
COG1160	1	1	1	1	1	1	1	1	1	1	1	1	1	1	1	0	1
COG0112	1	1	1	1	1	1	1	1	1	1	1	1	1	1	1	1	1
COG2127	1	1	1	0	1	0	0	1	1	0	0	0	0	1	1	0	1
COG0222	1	1	1	1	0	1	1	1	1	1	1	1	1	1	1	1	1
COG0262	1	0	1	1	1	1	1	1	1	1	0	1	1	1	0	1	1
COG1137	1	1	1	0	1	0	0	0	0	0	0	0	0	1	1	0	1
COG1158	1	0	0	1	1	1	1	1	1	1	1	0	0	1	1	1	1
COG3168	1	0	0	0	0	0	0	0	0	0	0	0	0	0	0	0	1
COG0576	1	1	1	1	1	1	1	1	1	1	1	1	1	1	1	1	1
COG4795	1	0	0	0	0	0	0	0	0	0	0	0	0	0	0	0	1
COG0293	1	0	0	0	1	0	0	0	0	0	0	0	0	1	1	0	1
COG3651	1	1	1	0	0	0	0	0	0	0	0	0	0	0	0	0	0
COG1485	1	0	0	0	1	0	0	0	0	0	0	0	0	1	1	0	1
COG0126	1	1	1	1	1	1	1	1	1	1	1	1	1	1	1	1	1
COG1210	1	1	1	0	1	1	0	1	1	1	1	1	1	1	1	1	1
COG0035	1	1	1	1	1	1	1	1	1	1	1	1	1	0	1	1	1
COG2264	1	1	1	0	1	1	0	1	1	1	1	1	1	1	1	1	1
COG0413	1	1	1	0	1	1	0	1	1	0	1	0	0	1	1	1	1
COG0127	1	1	1	0	1	1	1	1	1	1	1	1	1	1	1	1	1
COG0137	1	1	1	1	1	1	1	1	1	1	1	0	1	1	1	1	1
COG0509	1	1	1	1	1	1	1	0	0	0	1	0	1	1	1	1	1
COG0835	1	1	1	0	1	1	0	1	1	0	1	0	0	1	1	0	1
COG0804	1	1	1	0	1	0	0	0	0	0	1	0	0	1	0	1	0
COG1040	1	1	1	1	0	1	1	1	1	1	1	1	1	1	1	1	1
COG1008	1	1	1	0	1	0	0	0	1	0	0	0	0	1	1	0	0
COG4623	1	0	0	0	0	0	0	0	0	0	0	0	0	0	0	0	1
COG0159	1	1	1	1	1	1	1	1	1	0	1	0	1	1	1	1	1
COG4311	1	0	0	0	0	0	0	0	0	0	0	0	0	0	0	0	0
COG3471	1	0	0	0	1	0	0	0	0	0	0	0	0	0	0	0	0
COG3201	1	0	0	0	0	0	0	0	0	1	0	1	1	0	0	0	1
COG0054	1	1	1	0	1	1	0	1	1	1	1	0	0	1	1	1	1
COG0815	1	1	1	0	1	0	0	0	0	0	0	0	0	1	1	0	1
COG1195	1	1	1	1	0	1	1	1	1	1	1	1	1	1	1	1	1
COG3759	1	0	0	0	0	0	0	0	1	0	0	0	0	1	0	1	0
COG0215	1	1	1	1	1	1	1	1	1	1	1	1	1	1	1	1	1
COG0849	1	0	0	0	1	1	0	1	1	1	0	1	1	1	1	1	1
COG0440	1	1	1	1	1	1	1	1	1	0	1	0	0	1	1	1	1
COG1914	1	1	0	1	0	1	1	1	1	0	1	0	1	1	0	1	0
COG1898	1	1	1	1	1	0	1	1	1	1	0	0	1	1	1	1	0
COG3667	1	0	0	0	1	0	0	0	0	0	0	0	0	0	0	0	0
COG0132	1	1	1	0	1	1	0	1	0	1	1	0	0	1	0	1	1
COG1492	1	1	1	0	0	0	0	1	1	1	0	0	0	1	1	0	1
COG0164	1	1	1	1	1	1	1	1	1	1	1	1	1	1	1	1	1
COG0191	1	1	1	1	1	1	1	1	1	1	1	1	1	1	1	1	1
COG0584	1	1	1	1	1	1	1	1	1	1	0	1	1	1	1	1	1
COG0427	1	0	0	0	1	0	0	0	1	0	0	0	0	1	1	0	0
COG2606	1	1	1	1	1	0	1	0	1	1	0	1	1	1	1	1	1
COG2935	1	0	0	0	1	0	0	0	0	0	0	0	0	1	1	0	1
COG0422	1	1	1	0	0	1	1	1	1	1	1	0	0	1	1	0	1
COG1823	1	0	0	0	0	1	0	0	1	0	0	0	0	0	0	1	1
COG2901	1	0	0	0	1	0	0	0	0	0	0	0	0	0	0	0	1
COG1535	1	0	0	0	1	1	0	0	0	0	0	0	0	0	0	0	1
COG4126	1	0	0	0	0	0	0	0	0	0	0	0	0	0	0	0	0
COG0470	1	1	1	1	1	1	1	0	0	0	1	1	1	1	1	0	1
COG0101	1	1	1	1	1	1	1	1	1	1	1	1	1	1	1	1	1
COG3115	1	0	0	0	0	0	0	0	0	0	0	0	0	0	0	0	1
COG0229	1	1	1	0	1	1	1	1	1	1	0	1	1	1	1	1	1
COG2764	1	1	1	0	1	1	0	1	1	0	1	0	0	1	0	1	0
COG0382	1	1	1	0	0	0	0	1	0	1	0	0	0	1	1	0	1
COG0627	1	1	1	1	1	0	1	0	0	0	1	0	1	0	1	1	0
COG1063	1	1	1	1	0	1	1	1	1	1	1	1	0	1	1	1	1
COG1118	1	1	1	0	1	0	0	0	1	0	0	0	0	1	1	0	1
COG0186	1	1	1	1	0	1	1	1	1	1	1	1	1	1	1	1	1
COG3206	1	1	1	0	0	0	0	0	0	0	0	0	0	1	1	0	1
COG1145	1	1	1	0	1	1	0	1	1	1	1	0	0	1	1	0	1
COG3247	1	1	1	0	1	0	1	0	0	0	0	0	0	1	0	1	0
COG0771	1	1	1	1	1	1	1	1	1	1	1	1	1	1	1	1	1
COG3023	1	0	0	0	1	0	0	0	0	0	0	0	0	1	1	0	1
COG3017	1	0	0	0	1	0	0	0	0	0	0	0	0	0	0	0	1
COG1281	1	1	1	0	1	1	0	1	1	1	1	1	1	1	1	1	1
COG0535	1	1	1	0	0	1	0	1	1	0	1	0	0	1	1	1	0
COG2031	1	0	0	0	1	0	0	0	1	0	0	0	0	0	1	0	0
COG0474	1	1	1	1	1	1	1	1	1	1	1	1	1	1	1	0	0
COG0303	1	1	1	0	1	1	0	1	1	1	1	0	0	1	1	1	1
COG1380	1	0	0	0	0	1	0	1	1	1	0	0	0	0	0	1	1
COG0022	1	1	1	0	1	1	0	0	0	0	1	0	1	1	1	1	0
COG0201	1	1	1	1	1	1	1	1	1	1	1	1	1	1	1	1	1
COG0691	1	1	1	1	1	1	1	1	1	1	1	1	1	1	1	1	1
COG0099	1	1	1	1	0	1	1	1	1	1	1	1	1	1	1	1	1
COG1252	1	1	1	0	1	1	0	0	0	0	0	1	1	1	0	1	1
COG3647	1	0	0	0	1	0	0	0	1	0	0	0	0	0	0	0	1
COG2431	1	0	0	0	0	0	0	0	0	0	0	0	0	0	0	0	1
COG2374	1	1	1	0	0	0	0	0	0	1	0	0	0	0	0	0	1
COG1983	1	0	0	0	0	1	0	1	1	0	0	0	0	0	0	0	1
COG0248	1	1	1	1	1	0	1	1	1	1	0	0	1	1	1	0	1
COG0287	1	1	1	1	1	1	1	1	1	0	1	0	0	1	1	1	1
COG3739	1	0	0	0	0	1	0	0	0	0	0	0	0	0	0	0	0
COG0276	1	1	1	0	1	1	0	0	0	0	0	0	1	1	1	1	1
COG4760	1	0	0	0	0	0	0	0	0	1	0	0	0	0	0	0	0
COG0486	1	1	1	0	1	1	0	1	1	1	1	1	1	1	1	1	1
COG0823	1	1	1	0	1	0	0	0	1	1	1	0	0	1	1	0	1
COG0104	1	1	1	1	1	1	1	1	1	1	1	1	1	1	1	1	1
COG0569	1	1	1	1	1	1	1	0	0	1	1	1	1	0	1	1	1
COG0751	1	1	1	0	1	1	0	0	0	0	0	1	1	1	1	0	1
COG2921	1	0	0	0	0	0	0	0	0	0	0	0	0	0	0	0	1
COG0333	1	1	1	0	1	1	0	1	1	1	1	1	0	1	1	1	1
COG1957	1	1	1	1	0	1	1	0	0	1	0	1	0	0	0	1	0
COG2897	1	1	1	0	1	1	0	0	0	1	0	0	0	1	1	0	1
COG0056	1	1	1	1	1	1	1	1	1	1	1	1	1	1	1	1	1
COG0762	1	1	1	0	1	1	1	1	0	0	0	0	1	1	1	1	1
COG1660	1	0	0	1	1	1	1	1	1	1	1	1	1	0	1	1	1
COG3561	1	0	0	0	0	1	0	1	0	0	0	0	0	0	0	1	0
COG1169	1	1	1	0	0	1	0	0	0	0	0	0	0	0	0	1	1
COG3048	1	0	0	0	0	0	0	0	0	0	0	0	0	0	0	0	1
COG1806	1	0	0	0	1	1	0	0	1	0	0	1	1	1	1	1	1
COG0728	1	1	1	1	1	0	1	1	1	0	1	0	0	1	1	0	1
COG4681	1	0	0	0	1	0	0	0	0	0	0	0	0	0	0	0	0
COG1905	1	1	1	0	1	0	0	0	1	0	1	0	0	1	1	0	0
COG0206	1	1	1	1	1	1	1	1	1	1	1	1	1	1	1	1	1
COG2918	1	0	0	0	1	0	0	1	1	1	0	0	0	0	0	0	1
COG2819	1	0	0	0	1	1	0	1	1	0	0	0	0	0	0	0	0
COG0831	1	1	1	0	1	0	0	0	0	0	1	0	0	1	0	1	0
COG2200	1	1	1	0	1	1	0	1	1	1	0	1	0	1	1	0	1
COG3871	1	1	1	0	0	1	0	1	0	0	0	0	0	1	0	1	0
COG4972	1	1	1	0	0	0	0	0	1	1	0	0	0	0	0	0	1
COG0149	1	1	1	1	1	1	1	1	1	1	1	1	1	1	1	1	1
COG0681	1	1	1	0	1	1	1	1	1	1	1	1	1	1	1	1	1
COG1108	1	1	1	1	1	1	1	1	1	1	1	1	1	1	1	1	1
COG0687	1	1	1	0	1	1	0	1	1	1	0	1	1	1	1	1	1
COG0351	1	1	1	1	1	1	1	1	1	1	1	1	1	1	1	1	1
COG4728	1	0	0	0	0	0	0	1	0	1	0	0	0	0	0	0	0
COG4648	1	0	0	0	0	0	0	0	0	0	0	0	0	0	0	0	0
COG0712	1	1	1	1	1	1	1	1	1	1	1	1	1	1	1	1	1
COG0592	1	1	1	1	1	1	1	1	1	1	1	1	1	1	1	1	1
COG1653	0	1	1	1	1	1	1	1	1	1	1	1	1	1	1	0	1
COG0395	0	1	1	1	1	1	1	1	1	1	1	1	1	1	1	0	1
COG1373	0	0	0	1	0	0	1	0	0	0	1	0	0	0	0	0	0
COG1940	0	1	1	1	0	1	1	1	1	1	1	1	1	1	1	1	1
COG1175	0	1	1	1	1	1	1	1	1	1	1	1	1	1	1	1	1
COG1511	0	0	0	1	0	1	1	1	1	1	1	0	1	0	0	1	0
COG3534	0	0	0	1	0	1	1	1	1	0	1	0	0	0	0	0	0
COG0366	0	1	1	1	1	1	1	1	1	1	1	1	1	1	1	1	1
COG1122	0	1	1	1	1	1	1	1	1	1	1	1	1	0	1	1	1
COG3507	0	0	0	1	0	1	1	1	1	0	1	0	0	0	0	0	0
COG1368	0	0	0	1	1	1	1	1	1	1	0	1	1	0	0	1	1
COG3764	0	0	0	1	0	1	1	1	0	1	0	1	1	0	0	1	0
COG3579	0	0	0	1	0	0	1	0	0	0	0	1	1	0	0	0	0
COG1070	0	1	1	1	0	1	1	1	1	1	1	1	1	0	1	1	0
COG2348	0	0	0	0	0	0	1	0	0	1	0	0	0	0	0	1	0
COG0383	0	1	1	1	0	0	1	0	0	1	0	0	0	0	0	0	0
COG3879	0	0	0	1	0	1	1	1	1	1	1	0	0	0	0	0	0
COG4581	0	1	1	1	0	0	1	0	0	0	0	0	0	0	0	0	0
COG3942	0	0	0	1	0	0	1	0	0	0	0	0	1	0	1	1	0
COG1501	0	1	0	1	1	1	1	1	1	1	1	1	1	0	0	0	0
COG0619	0	1	1	1	0	1	1	1	1	1	1	1	1	0	1	1	0
COG4585	0	1	1	1	1	1	1	1	1	0	1	0	1	1	0	1	0
COG2865	0	0	1	0	0	0	1	0	1	1	1	1	0	0	0	0	0
COG1129	0	0	1	0	1	1	1	0	1	1	1	1	1	0	1	0	1
COG1172	0	0	0	0	1	1	1	0	1	1	1	1	1	0	1	0	1
COG3250	0	0	0	1	0	0	1	0	1	1	1	1	1	0	0	0	1
COG4214	0	0	0	0	0	1	1	0	1	0	1	0	0	0	0	0	0
COG1523	0	0	0	1	1	1	1	1	1	1	1	1	0	1	1	0	1
COG4186	0	0	0	1	0	0	1	0	1	0	0	0	1	0	0	0	0
COG0363	0	1	1	1	0	1	1	1	1	1	0	1	1	1	0	1	1
COG0719	0	1	1	1	0	1	1	1	1	0	1	1	1	1	1	1	0
COG3480	0	0	0	1	0	1	1	0	0	0	0	1	1	0	0	0	0
COG1640	0	1	1	1	1	0	1	0	1	1	0	0	0	1	1	0	1
COG2017	0	1	1	1	0	1	1	1	1	1	1	1	1	0	0	1	1
COG1168	0	0	0	1	0	1	1	1	1	0	0	1	1	0	0	0	0
COG0803	0	1	1	1	0	1	1	1	1	1	1	1	1	1	1	1	0
COG2815	0	0	0	1	0	1	1	1	1	1	1	1	1	0	0	1	0
COG1180	0	0	0	1	0	1	1	1	1	1	1	0	1	0	1	1	1
COG1770	0	1	1	1	0	0	1	0	0	0	0	0	0	1	0	0	1
COG1011	0	1	1	1	1	1	1	1	1	1	0	1	1	1	1	1	1
COG3940	0	0	0	1	0	0	1	1	0	0	0	0	0	0	0	0	0
COG3533	0	0	0	1	0	0	1	0	1	0	1	0	0	0	0	0	0
COG1725	0	1	1	1	0	1	1	1	1	1	1	1	1	0	0	1	0
COG1874	0	0	0	1	0	1	1	1	1	1	1	1	0	0	0	0	0
COG4721	0	0	0	1	0	1	1	0	0	0	0	1	1	0	0	1	0
COG0270	0	1	1	1	1	1	1	1	0	1	0	0	0	1	0	1	1
COG2211	0	1	1	1	0	1	1	1	1	1	0	1	1	0	1	0	0
COG1672	0	1	1	0	0	0	1	0	0	0	1	0	0	0	0	0	0
COG4690	0	0	0	1	0	0	1	0	0	0	0	1	1	0	0	0	0
COG1418	0	0	0	1	1	1	1	1	1	1	1	1	1	0	1	1	0
COG0826	0	1	1	1	0	1	1	1	1	1	1	0	0	1	1	1	1
COG0469	0	1	1	1	1	1	1	1	1	1	1	1	1	1	1	1	1
COG2759	0	0	0	1	0	1	1	1	1	1	1	1	1	0	0	1	1
COG4982	0	0	0	1	0	0	1	0	0	0	0	0	0	0	0	0	0
COG0296	0	1	1	1	1	1	1	0	1	1	1	1	1	1	1	0	1
COG1820	0	1	1	1	0	1	1	1	1	1	1	1	1	0	0	1	1
COG3842	0	1	1	1	1	0	1	1	1	1	1	1	1	1	1	1	1
COG1570	0	1	1	1	1	1	1	1	1	1	1	1	1	1	1	1	1
COG3470	0	0	0	1	1	0	1	0	0	0	0	0	0	0	1	0	0
COG2954	0	1	1	0	0	0	1	0	0	0	0	0	0	0	0	0	0
COG2307	0	0	0	1	0	0	1	0	0	0	0	0	0	1	1	0	0
COG2508	0	0	0	1	0	1	1	1	1	1	1	0	1	0	0	0	0
COG2115	0	0	0	1	0	1	1	0	1	0	0	0	0	0	0	0	0
COG3636	0	0	0	0	0	0	1	0	0	0	0	0	0	0	1	0	0
COG3590	0	0	0	1	0	0	1	0	1	0	0	1	1	0	0	0	0
COG1737	0	0	0	1	1	1	1	1	1	1	1	1	1	0	0	1	1
COG3004	0	0	0	1	0	0	1	0	1	0	0	0	0	0	1	0	1
COG0464	0	1	1	1	1	1	1	0	1	0	0	0	0	1	0	0	0
COG1854	0	0	0	1	0	1	1	1	1	1	0	1	1	0	0	1	1
COG4320	0	0	0	0	0	0	1	0	0	0	0	0	1	0	0	0	0
COG1177	0	1	1	1	1	1	1	1	1	1	0	1	1	1	1	1	1
COG3542	0	0	0	0	1	0	1	0	0	1	0	0	0	1	0	1	0
COG0364	0	1	1	1	0	1	1	0	0	0	0	1	1	1	0	1	1
COG5282	0	0	0	1	0	0	1	0	0	0	0	0	0	0	0	0	0
COG1316	0	1	1	1	0	1	1	1	1	1	1	1	1	0	0	1	0
COG3957	0	1	1	1	0	0	1	1	0	0	0	1	1	1	0	0	0
COG1621	0	0	0	1	0	1	1	1	1	1	0	1	1	0	0	1	1
COG3867	0	0	0	0	0	1	1	1	0	0	0	0	0	0	0	0	0
COG3981	0	0	1	0	0	0	1	1	0	0	0	0	0	0	0	0	1
COG1329	0	0	0	1	0	0	1	0	1	0	1	0	0	1	1	0	0
COG2240	0	0	0	1	1	0	1	1	1	1	0	1	1	1	1	0	0
COG5512	0	1	1	1	0	0	1	0	0	0	0	0	0	0	0	0	0
COG1446	0	1	1	1	1	0	1	0	0	0	0	0	1	0	0	0	1
COG1840	0	1	0	1	1	0	1	0	1	1	0	0	0	1	1	1	1
COG2231	0	0	0	0	0	0	1	0	0	0	1	0	1	0	0	1	0
COG1322	0	0	0	1	1	0	1	0	0	0	1	0	0	1	1	0	1
COG0672	0	1	1	1	1	0	1	0	0	0	1	0	0	1	1	1	0
COG0390	0	1	1	1	0	0	1	0	1	0	0	1	1	0	0	1	0
COG1760	0	0	0	1	1	1	1	1	1	1	0	1	1	0	0	1	1
COG3655	0	1	1	0	0	1	1	1	1	0	0	1	0	1	0	0	0
COG3804	0	0	0	0	0	0	1	0	0	0	0	0	0	0	0	0	0
COG0716	0	1	1	0	0	1	1	1	1	1	1	1	1	1	1	0	1
COG0095	0	1	1	1	1	1	1	0	0	0	0	0	1	0	0	1	1
COG2160	0	0	0	1	0	1	1	1	1	0	0	0	0	0	0	0	0
COG4799	0	0	0	1	1	1	1	0	0	0	1	0	0	1	1	0	0
COG1780	0	0	0	0	0	1	1	0	0	0	0	1	1	0	0	1	0
COG4724	0	0	0	0	0	0	1	0	0	1	0	0	0	0	0	0	0
COG3467	0	1	1	0	0	0	1	1	0	0	0	0	0	1	1	0	0
COG3711	0	0	0	1	0	1	1	1	1	1	0	1	1	0	0	1	0
COG4132	0	0	0	1	0	0	1	0	0	0	0	0	0	0	1	0	0
COG3475	0	0	0	0	0	0	1	0	1	1	0	0	0	0	0	0	0
COG4767	0	0	0	1	0	0	1	1	1	1	1	1	1	0	0	0	0
COG2039	0	0	0	1	0	1	1	0	0	1	0	1	1	1	0	1	0
COG1119	0	0	0	1	0	1	1	0	0	0	0	0	0	0	0	1	0
COG3740	0	0	0	0	0	0	1	0	1	1	0	0	0	1	0	0	0
COG1687	0	0	0	1	0	0	1	0	0	0	0	0	0	0	0	0	0
COG1438	0	0	0	1	0	1	1	1	1	1	1	0	1	0	0	1	1
COG0648	0	0	0	0	0	1	1	1	1	1	1	0	1	0	0	1	1
COG4695	0	0	0	0	1	1	1	1	0	1	0	1	0	1	0	0	0
COG2110	0	0	0	0	0	0	1	0	1	0	1	1	0	1	0	1	0
COG0153	0	0	0	1	0	1	1	1	1	1	1	1	1	0	0	0	1
COG1507	0	0	0	1	0	0	1	0	0	0	0	0	0	0	0	0	0
COG1232	0	0	0	1	0	1	1	0	0	0	0	0	0	0	0	1	0
COG4832	0	0	0	0	0	0	1	0	1	0	0	1	0	0	0	0	0
COG0311	0	0	0	1	0	1	1	1	1	0	1	0	0	0	0	1	0
COG2884	0	1	1	1	1	1	1	1	1	1	1	0	1	1	1	0	1
COG4826	0	1	1	0	0	1	1	0	0	0	0	0	0	0	0	0	0
COG2062	0	1	1	1	0	0	1	0	0	0	0	0	0	1	1	0	1
COG0058	0	1	1	1	0	1	1	1	1	1	1	1	1	1	1	0	1
COG2270	0	0	0	1	1	1	1	1	0	0	0	0	0	1	1	0	0
COG4905	0	0	0	1	0	0	1	1	1	1	0	1	0	0	0	0	0
COG5527	0	0	0	0	0	0	1	1	0	0	0	0	0	0	0	0	0
COG1574	0	0	0	1	1	0	1	0	0	0	0	0	0	1	0	0	0
COG3727	0	0	0	1	0	0	1	0	0	0	0	0	0	1	0	0	0
COG2184	0	0	0	0	0	0	1	0	0	0	0	0	0	1	0	0	0
COG3943	0	0	0	0	0	1	1	0	0	0	0	0	0	1	0	0	0
COG3937	0	1	1	0	0	0	1	1	0	1	1	0	0	0	0	0	0
COG1399	0	1	1	1	1	1	1	1	1	1	1	1	1	0	0	1	1
COG3581	0	0	0	1	0	0	1	1	1	1	1	0	0	0	0	0	0
COG5412	0	0	0	0	0	1	1	0	1	1	0	0	0	0	0	0	0
COG1106	0	1	1	0	0	0	1	0	0	0	0	0	0	0	0	0	0
COG4850	0	0	0	1	0	0	1	0	0	0	0	0	0	0	0	0	0
COG4284	0	0	0	1	0	0	1	0	0	0	0	0	0	0	0	1	0
COG4988	0	0	0	1	1	1	1	0	0	1	0	1	1	0	0	1	1
COG0448	0	1	1	1	0	1	1	1	1	0	1	1	1	1	1	0	1
COG1879	0	0	1	0	1	1	1	1	1	1	1	1	1	0	1	0	1
COG1897	0	0	0	1	0	1	1	1	1	0	0	1	1	1	0	0	1
COG1189	0	1	1	1	0	1	1	1	1	1	1	1	1	1	1	0	0
COG2176	0	0	0	0	0	1	1	1	1	1	1	1	1	0	0	1	0
COG1473	0	1	1	1	1	1	1	1	1	1	1	1	1	1	1	1	0
COG2730	0	1	0	1	0	1	1	1	0	0	1	0	0	1	0	0	0
COG3525	0	0	0	0	0	0	1	0	0	1	0	0	1	0	0	0	1
COG0396	0	1	1	1	0	1	1	1	1	0	1	1	1	1	1	1	0
COG1882	0	0	0	1	0	1	1	1	1	1	0	0	1	0	1	1	1
COG1847	0	1	1	1	0	1	1	1	1	1	1	0	1	0	0	0	0
COG0083	0	1	1	1	0	1	1	1	1	0	1	1	1	0	0	1	1
COG0580	0	0	0	1	1	1	1	1	1	1	0	1	1	1	0	1	1
COG0214	0	0	0	1	0	1	1	1	1	0	1	0	0	0	0	1	0
COG1837	0	1	1	1	0	1	1	1	1	1	1	0	1	0	0	0	0
COG2001	0	0	0	1	1	1	1	1	1	0	1	0	1	0	1	1	0
COG1781	0	0	0	1	0	0	1	1	1	0	0	0	0	0	0	0	1
COG3001	0	1	1	1	0	0	1	0	0	0	0	0	1	0	1	1	1
COG0423	0	0	0	1	0	0	1	1	1	1	1	0	0	0	0	1	0
COG3583	0	0	0	1	0	1	1	1	1	1	1	0	0	0	0	0	0
COG2843	0	0	0	1	0	1	1	0	1	1	1	0	0	0	0	0	0
COG0615	0	0	0	0	0	1	1	0	1	0	0	1	0	0	0	1	0
COG3576	0	1	1	1	1	0	1	0	0	0	0	1	1	1	1	0	0
COG1349	0	0	0	1	1	1	1	1	1	1	1	1	1	1	1	1	1
COG2304	0	1	1	0	1	1	1	0	0	0	1	0	0	0	0	0	1
COG2027	0	1	1	1	1	1	1	0	0	0	0	0	0	0	1	0	1
COG0471	0	0	0	1	1	1	1	1	1	0	0	1	1	0	1	1	1
COG0362	0	1	1	1	0	1	1	0	0	0	0	1	1	0	0	1	1
COG1254	0	1	1	0	1	1	1	1	1	1	0	1	1	1	1	1	1
COG1201	0	1	1	1	0	0	1	0	0	0	1	1	0	1	0	0	0
COG3429	0	1	1	1	0	0	1	0	0	0	0	0	0	0	0	0	0
COG0514	0	1	1	1	1	1	1	1	1	1	0	1	1	1	1	1	1
COG2151	0	0	0	1	1	1	1	0	0	0	0	1	1	1	1	1	0
COG1924	0	0	0	1	0	0	1	1	1	1	1	0	0	1	0	0	0
COG1392	0	0	0	0	0	1	1	1	1	1	1	0	0	1	0	1	1
COG4981	0	0	0	1	0	0	1	0	0	0	0	0	0	0	0	0	0
COG2244	0	1	1	1	0	1	1	1	1	1	1	1	1	1	1	1	1
COG3069	0	0	0	0	0	0	1	0	0	0	0	0	0	0	0	0	1
COG1524	0	1	0	1	1	1	1	1	1	1	0	0	0	1	0	0	0
COG2327	0	1	1	0	0	0	1	1	0	0	1	0	0	0	0	0	0
COG1264	0	0	0	1	0	1	1	1	1	1	0	1	1	0	0	1	1
COG2942	0	1	1	0	1	0	1	0	0	0	1	0	0	0	0	0	0
COG0562	0	0	0	1	0	0	1	1	0	0	0	1	0	0	0	0	0
COG2008	0	1	1	1	1	0	1	1	1	0	0	0	0	1	1	1	1
COG4106	0	0	1	0	0	0	1	0	0	0	0	0	0	1	0	0	0
COG1481	0	0	0	1	0	1	1	1	1	1	1	1	1	0	0	1	0
COG3973	0	0	0	1	0	1	1	1	1	1	0	1	1	0	0	0	0
COG2078	0	0	0	0	0	0	1	1	1	0	1	0	0	0	1	0	0
COG1715	0	1	1	0	0	0	1	0	0	0	0	0	0	1	0	0	0
COG2357	0	0	0	1	0	1	1	1	1	1	0	1	1	0	0	1	0
COG2071	0	0	0	0	0	0	1	1	1	0	1	1	1	1	1	0	0
COG0673	0	1	1	1	1	1	1	1	1	1	1	1	1	1	0	1	1
COG1134	0	1	1	1	1	1	1	1	1	1	0	0	0	0	1	1	1
COG3839	0	1	1	1	1	1	1	1	1	1	1	1	1	1	1	1	1
COG4962	0	0	0	1	1	0	1	1	0	0	1	0	0	1	1	0	0
COG3538	0	0	0	0	0	0	1	0	0	1	0	0	0	0	0	0	0
COG1165	0	1	1	0	0	1	1	0	0	0	0	0	0	0	0	1	1
COG1615	0	1	1	1	0	0	1	1	0	1	1	0	0	0	0	0	0
COG1402	0	1	1	0	1	0	1	0	0	1	0	0	0	1	1	0	0
COG3580	0	0	0	1	0	0	1	1	1	1	1	0	0	0	0	0	0
COG0736	0	0	0	1	1	0	1	1	1	1	1	1	1	1	0	1	1
COG2855	0	0	0	1	1	0	1	0	1	1	0	1	0	1	1	1	0
COG3920	0	1	1	1	0	0	1	1	0	1	0	0	0	1	1	0	0
COG4213	0	0	0	0	0	1	1	0	1	0	1	0	0	0	0	0	0
COG1682	0	1	1	1	1	1	1	1	1	1	0	0	0	0	1	1	1
COG1757	0	0	0	0	0	1	1	1	0	1	0	1	0	0	0	1	1
COG1506	0	0	0	1	1	1	1	0	0	0	0	0	1	0	0	1	0
COG0595	0	1	1	1	0	1	1	1	1	1	1	1	1	1	1	1	0
COG4468	0	0	0	0	0	1	1	1	1	1	0	1	1	0	0	0	0
COG0033	0	0	0	1	0	0	1	0	0	0	0	0	0	1	1	0	1
COG1971	0	0	0	1	0	1	1	1	1	1	1	0	0	0	1	0	0
COG0670	0	1	0	1	1	0	1	1	0	0	0	1	1	1	1	1	1
COG4393	0	0	0	1	0	0	1	0	0	0	0	0	0	0	1	0	0
COG1355	0	0	0	0	0	0	1	0	0	0	0	0	0	0	1	0	0
COG1564	0	0	0	1	0	1	1	1	1	1	1	1	1	0	0	1	0
COG4260	0	0	0	0	0	1	1	0	0	0	0	0	0	0	0	0	0
COG3601	0	0	0	1	0	1	1	1	1	1	1	1	1	0	0	1	0
COG3572	0	0	0	1	0	0	1	0	0	0	0	0	0	1	1	0	0
COG5324	0	0	0	0	0	1	1	0	0	0	0	0	0	0	0	0	0
COG4716	0	0	0	1	0	0	1	0	0	1	0	1	1	1	0	1	0
COG1057	0	1	1	1	1	1	1	1	1	1	1	1	1	1	1	1	1
COG1799	0	1	1	1	0	1	1	1	1	1	1	1	1	0	0	1	0
COG1575	0	1	1	1	0	1	1	0	1	0	0	0	1	0	1	1	1
COG1637	0	1	0	1	0	0	1	0	0	0	0	0	0	0	0	0	0
COG3345	0	0	0	1	0	0	1	0	1	1	1	1	1	0	0	0	1
COG2887	0	0	0	1	0	0	1	0	0	0	0	0	0	1	1	0	0
COG4913	0	0	0	1	0	0	1	0	0	0	0	0	0	0	0	0	0
COG4405	0	0	0	0	0	0	1	1	0	0	0	1	1	0	0	0	0
COG1268	0	1	1	1	0	1	1	1	1	0	1	0	1	1	1	1	0
COG3856	0	0	0	1	0	1	1	1	1	1	1	0	0	0	0	0	0
COG2177	0	1	1	1	1	1	1	1	1	1	1	0	1	0	1	0	1
COG4924	0	0	0	1	0	0	1	0	0	0	0	0	0	0	0	0	0
COG0588	0	0	0	1	1	0	1	1	1	0	0	1	1	0	0	1	0
COG2190	0	0	0	1	0	1	1	1	1	1	0	1	1	0	0	1	1
COG4243	0	1	1	1	0	0	1	0	0	0	0	0	0	0	0	0	0
COG3442	0	1	1	1	0	0	1	1	1	1	1	1	1	0	0	1	0
COG2848	0	0	0	1	0	0	1	1	1	1	1	0	1	0	0	0	0
COG0011	0	0	0	1	0	1	1	1	0	1	0	0	1	0	0	1	0
COG3440	0	1	0	1	0	0	1	0	1	1	0	0	0	0	0	0	0
COG1263	0	0	0	1	0	1	1	1	1	1	0	1	1	0	0	1	1
COG3291	0	0	1	0	0	0	1	0	1	1	0	0	1	0	0	0	1
COG3118	0	0	0	1	0	0	1	0	0	0	0	0	0	1	1	0	1
COG1328	0	0	0	1	0	1	1	1	1	1	1	1	1	0	1	1	1
COG4633	0	1	1	1	0	0	1	1	1	0	0	1	0	0	0	0	0
COG2519	0	0	0	1	0	0	1	0	0	0	1	0	0	0	0	0	0
COG1228	0	0	0	0	1	0	1	1	0	1	1	1	0	0	1	1	1
COG1754	0	1	1	1	0	0	1	0	0	0	0	0	0	1	1	0	0
COG0647	0	0	0	1	0	1	1	0	1	0	1	1	1	1	1	1	0
COG3944	0	0	0	1	0	1	1	1	1	1	0	1	0	0	0	1	0
COG1420	0	1	1	1	1	1	1	1	1	1	1	1	1	1	1	1	0
COG1546	0	1	1	1	1	1	1	1	1	1	1	0	1	1	1	0	1
COG3824	0	0	0	0	0	0	1	0	0	0	0	0	0	1	1	0	0
COG1487	0	1	1	0	1	0	1	0	0	0	1	0	0	1	1	0	0
COG1112	0	0	1	1	1	0	1	1	0	0	0	0	0	0	1	0	0
COG2246	0	1	1	0	0	1	1	1	0	0	1	1	1	0	0	1	0
COG1085	0	0	0	1	0	0	1	1	1	0	1	1	0	0	0	0	1
COG0631	0	1	1	1	0	1	1	1	1	1	1	1	1	1	0	1	0
COG3181	0	0	0	0	1	1	0	0	0	0	0	0	0	1	0	0	1
COG3468	0	0	0	0	1	0	0	0	0	0	0	0	0	1	0	0	0
COG1638	0	0	0	0	1	1	0	0	0	0	0	0	0	1	1	0	1
COG1593	0	0	0	0	1	1	0	0	0	0	0	0	0	1	1	0	1
COG2079	0	0	0	0	1	1	0	0	0	0	0	0	0	1	1	0	0
COG2188	0	1	0	0	1	1	0	1	1	1	1	1	1	1	1	1	1
COG3836	0	0	0	0	1	0	0	0	0	0	0	0	0	1	0	1	0
COG2159	0	0	0	0	1	1	0	1	0	0	1	1	1	1	0	0	0
COG4664	0	1	1	0	1	0	0	0	0	0	0	0	0	1	0	0	1
COG2128	0	1	1	0	1	1	0	1	1	0	0	0	0	1	1	1	0
COG1178	0	1	0	0	1	0	0	0	0	1	0	0	0	1	1	0	1
COG1529	0	0	1	0	1	0	0	0	1	0	0	0	0	1	1	0	0
COG3618	0	0	0	0	1	0	0	0	0	0	0	0	0	1	0	0	0
COG2863	0	0	0	0	1	0	0	0	0	0	0	0	0	1	0	0	1
COG2010	0	1	1	0	1	1	0	0	0	0	0	0	0	1	1	0	1
COG2055	0	0	0	0	1	1	0	1	0	0	0	0	0	1	0	0	0
COG2931	0	1	1	0	1	0	0	0	0	0	0	0	0	0	0	0	1
COG4663	0	1	1	0	1	0	0	0	0	0	0	0	0	1	1	0	1
COG1545	0	0	0	0	1	0	0	0	0	0	0	0	0	1	0	0	0
COG5361	0	0	0	0	1	0	0	0	0	0	0	0	0	1	0	0	0
COG3473	0	0	1	0	1	0	0	0	0	0	0	0	0	0	0	0	0
COG5476	0	0	0	0	1	0	0	0	0	0	0	0	0	1	1	0	0
COG2080	0	0	1	0	1	0	0	0	1	0	0	0	0	1	1	0	0
COG3741	0	0	0	0	1	0	0	0	0	0	0	0	1	1	1	0	0
COG3333	0	0	0	0	1	1	0	0	0	0	0	0	0	1	0	0	1
COG1176	0	1	1	0	1	1	0	1	1	1	0	1	1	1	1	0	1
COG3090	0	0	0	0	1	1	0	0	0	0	0	0	0	1	1	0	1
COG0145	0	1	1	0	1	1	0	0	1	0	1	0	1	0	0	0	0
COG4608	0	0	0	1	1	1	0	1	1	1	1	1	1	1	1	1	1
COG0123	0	1	1	0	1	1	0	0	0	0	1	0	0	1	1	1	1
COG4665	0	1	1	0	1	0	0	0	0	0	0	0	0	1	0	0	1
COG2982	0	0	0	0	1	0	0	0	0	0	0	0	0	1	1	0	1
COG2358	0	0	0	0	1	1	0	0	0	0	0	0	0	1	1	0	1
COG1360	0	0	0	0	1	1	0	1	1	0	1	0	0	1	1	0	1
COG5662	0	1	1	0	1	1	0	0	0	0	0	0	0	0	0	0	0
COG5553	0	1	1	0	1	0	0	0	0	0	0	0	0	0	0	0	0
COG2423	0	0	0	0	1	0	0	0	0	0	0	0	1	0	1	1	0
COG0444	0	0	1	0	1	1	0	1	1	1	1	1	1	1	1	1	1
COG2005	0	0	0	0	1	0	0	0	0	0	0	0	0	1	1	0	0
COG5281	0	0	0	0	1	0	0	0	0	0	0	0	0	1	0	0	0
COG0146	0	1	1	0	1	1	0	0	0	0	0	0	0	0	0	0	0
COG4625	0	0	0	0	1	0	0	0	0	0	0	0	0	1	0	0	0
COG2095	0	1	1	0	1	1	0	0	0	0	0	0	0	0	1	0	1
COG1344	0	0	0	0	1	1	0	1	1	0	1	0	0	1	1	0	1
COG0122	0	0	0	0	1	1	0	1	1	1	1	0	0	1	1	0	1
COG3391	0	1	1	0	1	0	0	1	1	0	0	0	0	1	0	0	0
COG3245	0	0	0	0	1	0	0	0	0	0	0	0	0	0	0	0	1
COG0666	0	1	1	0	1	0	0	1	1	0	0	0	0	0	0	0	1
COG1748	0	1	1	0	1	0	0	0	1	0	0	0	0	0	1	0	1
COG1562	0	1	1	0	1	0	0	0	0	0	0	0	0	1	1	1	0
COG3164	0	0	0	0	1	0	0	0	0	0	0	0	0	0	0	0	1
COG1679	0	0	0	0	1	0	0	0	0	0	0	0	0	0	0	0	0
COG0247	0	1	1	0	1	1	0	0	0	1	0	0	1	1	1	0	1
COG5563	0	1	1	0	1	0	0	0	0	0	0	0	0	0	0	0	0
COG2870	0	0	0	0	1	0	0	0	0	0	0	0	0	1	1	0	1
COG2346	0	0	0	0	1	1	0	0	0	0	0	0	0	1	0	1	0
COG0312	0	1	1	0	1	0	0	1	1	1	0	0	0	1	1	0	1
COG3653	0	0	0	0	1	0	0	0	1	0	0	0	0	0	0	0	0
COG3267	0	0	0	0	1	0	0	0	0	0	0	0	0	0	1	0	1
COG4231	0	0	0	0	1	0	0	1	0	0	1	0	0	1	1	0	0
COG0367	0	0	0	1	1	1	0	1	1	0	1	1	1	0	1	0	1
COG3396	0	0	0	0	1	0	0	0	0	0	0	0	0	1	0	0	0
COG3321	0	1	1	0	1	0	0	1	1	0	0	0	0	1	1	0	0
COG2518	0	0	0	0	1	0	0	0	0	0	0	0	0	1	1	0	1
COG1157	0	0	0	0	1	1	0	1	1	0	1	0	0	1	1	0	1
COG4566	0	0	0	0	1	0	0	0	0	0	0	0	0	1	1	0	0
COG3514	0	0	0	0	1	0	0	0	0	0	0	0	0	1	0	0	0
COG0348	0	1	1	0	1	0	0	1	1	0	1	0	0	1	1	0	1
COG2206	0	1	1	0	1	0	0	1	1	1	1	0	0	1	1	0	1
COG3427	0	0	0	0	1	0	0	0	0	0	0	0	0	1	1	0	0
COG0387	0	1	1	0	1	1	0	0	1	1	0	0	0	0	0	0	0
COG4977	0	0	0	0	1	0	0	0	1	0	0	0	0	1	1	0	0
COG4733	0	0	0	0	1	0	0	0	0	0	0	0	0	0	0	0	0
COG3639	0	1	1	0	1	0	0	0	0	0	0	1	1	1	0	1	0
COG2309	0	0	0	0	1	1	0	0	1	1	1	0	1	0	0	1	0
COG3799	0	0	0	0	1	0	0	0	0	0	0	0	0	0	0	0	0
COG3706	0	1	1	0	1	0	0	0	1	1	0	0	0	1	1	0	0
COG3616	0	0	0	0	1	1	0	0	0	0	0	0	0	0	1	0	0
COG2985	0	0	0	0	1	0	0	0	0	0	0	1	0	0	0	0	1
COG1317	0	0	0	0	1	1	0	1	1	0	1	0	0	0	0	0	1
COG2329	0	0	0	0	1	1	0	0	0	0	0	0	0	1	1	1	0
COG4953	0	1	1	0	1	0	0	0	0	0	0	0	0	1	1	0	0
COG1999	0	0	0	0	1	1	0	0	0	0	0	0	0	1	1	0	1
COG5492	0	0	0	0	1	0	0	1	1	1	1	0	0	0	0	0	0
COG1886	0	0	0	0	1	1	0	1	1	0	1	0	0	1	1	0	1
COG4597	0	1	1	0	1	0	0	0	0	0	0	0	0	1	1	0	1
COG2113	0	0	0	0	1	1	0	0	0	0	0	0	0	0	1	0	0
COG1014	0	1	1	0	1	0	0	1	1	1	1	0	0	1	1	1	1
COG1910	0	0	1	0	1	0	0	1	1	0	0	0	0	0	0	0	0
COG5339	0	0	0	0	1	0	0	0	0	0	0	0	0	0	0	0	1
COG2929	0	1	0	0	1	0	0	0	0	0	0	0	0	0	0	0	0
COG0678	0	1	1	0	1	0	0	0	0	0	0	0	0	1	1	0	1
COG0437	0	0	0	0	1	0	0	0	0	0	1	0	0	0	0	0	1
COG4965	0	0	0	0	1	0	0	0	0	0	0	0	0	1	0	0	0
COG3703	0	0	0	0	1	0	0	0	0	0	0	0	0	1	1	0	0
COG4943	0	0	0	0	1	0	0	0	0	1	0	0	0	0	0	0	0
COG4964	0	0	0	0	1	0	0	0	0	0	0	0	0	1	0	0	0
COG5016	0	0	0	0	1	0	0	0	0	0	1	0	1	0	0	0	1
COG1749	0	0	0	0	1	0	0	1	1	0	1	0	0	1	1	0	1
COG4666	0	0	0	0	1	1	0	0	0	0	0	0	0	1	0	0	1
COG1786	0	0	0	0	1	0	0	0	0	0	0	0	0	0	0	0	0
COG2944	0	1	0	0	1	0	0	0	0	0	0	0	0	1	1	0	1
COG1893	0	1	1	0	1	1	0	1	1	1	0	0	1	1	1	1	1
COG4312	0	0	0	0	1	0	0	0	0	0	0	0	0	0	0	0	0
COG3395	0	1	1	0	1	1	0	0	0	0	0	0	0	0	1	0	0
COG1541	0	1	1	0	1	0	0	0	1	1	1	0	0	1	1	0	1
COG3826	0	0	0	0	1	0	0	0	0	0	0	0	0	0	0	0	0
COG1619	0	1	1	0	1	1	0	1	1	1	0	0	1	0	0	0	1
COG2841	0	0	0	0	1	0	0	0	0	0	0	0	0	0	0	0	0
COG3346	0	0	0	0	1	0	0	0	0	0	0	0	0	1	0	0	0
COG2319	0	1	1	0	1	0	0	0	0	0	0	0	0	1	1	0	1
COG3777	0	0	0	0	1	0	0	0	0	0	0	0	0	1	0	0	0
COG2940	0	0	0	0	1	0	0	0	0	0	0	0	0	1	0	0	0
COG3264	0	0	0	0	1	0	0	0	0	0	0	0	0	0	1	0	0
COG4382	0	0	0	0	1	0	0	0	0	0	0	0	0	0	0	0	1
COG0017	0	1	1	0	1	1	0	1	1	1	0	1	1	0	0	1	1
COG5616	0	0	0	0	1	0	0	0	0	0	0	0	0	1	0	0	1
COG1875	0	0	0	0	1	1	0	0	0	1	0	0	0	0	0	0	1
COG4383	0	0	0	0	1	0	0	0	0	0	0	0	0	0	0	0	1
COG4987	0	0	0	0	1	1	0	0	0	0	0	0	1	0	0	1	1
COG5005	0	0	0	0	1	0	0	0	0	0	0	0	0	0	0	0	0
COG2922	0	0	0	0	1	0	0	0	0	0	0	0	0	0	0	0	1
COG4558	0	0	0	0	1	0	0	0	0	0	0	0	0	1	0	0	1
COG1801	0	1	1	0	1	1	0	0	0	0	1	0	1	1	0	1	1
COG0279	0	0	0	0	1	0	0	1	0	0	0	0	0	1	1	0	1
COG1283	0	0	0	0	1	1	0	0	0	1	0	0	0	0	1	1	1
COG3483	0	0	0	0	1	0	0	0	0	0	0	0	0	0	0	0	0
COG5631	0	0	0	0	1	0	0	0	0	0	0	0	0	0	0	0	0
COG3745	0	0	0	0	1	0	0	0	0	0	0	0	0	1	0	0	0
COG1082	0	1	1	0	1	1	0	1	1	1	1	0	1	0	1	1	0
COG3563	0	0	0	0	1	0	0	0	0	0	0	0	0	0	0	0	0
COG4963	0	0	0	0	1	0	0	0	0	0	0	0	0	1	0	0	0
COG3521	0	0	0	0	1	0	0	0	0	0	0	0	0	0	0	0	1
COG3280	0	1	1	0	1	0	0	0	0	0	0	0	0	1	1	0	0
COG1377	0	0	0	0	1	1	0	1	1	0	1	0	0	1	1	0	1
COG0075	0	1	1	0	1	1	0	1	1	1	1	0	0	1	1	1	1
COG4221	0	1	1	0	1	0	0	0	0	0	0	0	1	0	1	0	1
COG0860	0	1	1	0	1	1	0	1	1	1	1	0	1	1	1	1	1
COG3490	0	0	0	0	1	0	0	0	0	0	0	0	0	0	0	0	1
COG4379	0	0	0	0	1	0	0	0	0	0	0	0	0	0	0	0	1
COG5499	0	1	1	0	1	0	0	0	0	0	0	0	0	1	1	0	0
COG2026	0	1	1	0	1	0	0	0	0	0	0	0	0	0	1	0	1
COG0043	0	1	1	0	1	1	0	0	0	0	0	0	0	1	1	0	1
COG3685	0	1	1	0	1	0	0	0	0	0	0	0	0	1	1	0	0
COG2257	0	0	0	0	1	1	0	1	1	0	1	0	0	1	1	0	0
COG2063	0	0	0	0	1	0	0	0	0	0	0	0	0	1	1	0	1
COG3146	0	1	1	0	1	0	0	0	0	0	0	0	0	1	1	0	0
COG1298	0	0	0	0	1	1	0	1	1	0	0	0	0	1	1	0	1
COG3460	0	0	0	0	1	0	0	0	0	0	0	0	0	1	0	0	0
COG3613	0	0	0	0	1	0	0	0	0	0	0	1	1	1	1	0	0
COG1871	0	0	0	0	1	1	0	1	1	0	1	0	0	0	1	0	1
COG3241	0	0	0	0	1	0	0	0	0	0	0	0	0	0	0	0	0
COG3307	0	1	1	0	1	0	0	1	0	0	1	0	0	0	0	0	1
COG1850	0	1	1	0	1	1	0	0	0	0	0	0	0	1	1	0	0
COG3360	0	0	0	0	1	0	0	0	0	0	0	0	0	0	0	0	0
COG2332	0	0	0	0	1	0	0	0	0	0	0	0	0	1	1	0	1
COG2974	0	0	0	0	1	0	0	0	0	0	0	0	0	0	0	0	1
COG2891	0	1	1	0	1	1	0	0	0	0	0	0	0	0	0	1	1
COG4387	0	0	0	0	1	0	0	0	0	0	0	0	0	0	0	0	1
COG2331	0	0	0	0	1	0	0	0	0	0	0	0	0	0	0	0	0
COG4669	0	0	0	0	1	0	0	0	0	0	0	0	0	0	0	0	0
COG2032	0	0	0	0	1	1	0	1	0	0	0	0	0	1	1	0	1
COG2236	0	1	1	0	1	0	0	0	0	0	0	0	0	0	1	0	0
COG3237	0	1	1	0	1	0	0	0	0	0	0	0	1	1	1	1	0
COG0755	0	1	1	0	1	1	0	0	0	0	0	0	0	1	1	1	1
COG3970	0	0	0	0	1	0	0	0	0	0	0	0	0	0	0	0	0
COG1917	0	1	1	1	1	0	0	1	1	0	1	1	1	1	0	0	0
COG3170	0	0	0	0	1	0	0	0	0	0	0	0	0	0	0	0	1
COG5000	0	0	0	0	1	0	0	0	0	0	0	0	0	1	1	0	0
COG4176	0	0	0	0	1	1	0	0	0	0	0	0	0	0	1	0	0
COG1345	0	0	0	0	1	1	0	1	1	0	1	0	0	1	1	0	1
COG3019	0	0	0	0	1	0	0	0	0	0	0	0	0	0	1	0	1
COG3843	0	0	0	0	1	0	0	0	0	0	0	0	0	1	1	0	0
COG1286	0	0	0	0	1	1	0	0	0	0	0	0	1	1	0	1	1
COG4255	0	0	0	0	1	0	0	0	0	0	0	0	0	0	0	0	0
COG3758	0	0	0	0	1	0	0	0	1	0	0	0	0	0	0	0	0
COG3672	0	0	0	0	1	0	0	0	0	0	0	0	0	1	0	0	1
COG3474	0	0	0	0	1	0	0	0	0	0	0	0	0	1	1	0	0
COG4133	0	0	0	0	1	0	0	0	0	0	0	0	0	1	1	0	1
COG3795	0	0	0	0	1	0	0	0	0	0	0	0	0	1	0	0	0
COG2857	0	0	0	0	1	1	0	0	0	0	0	0	0	1	1	0	1
COG4032	0	0	0	0	1	0	0	0	1	0	0	0	0	0	0	0	0
COG2979	0	0	0	0	1	0	0	0	0	0	0	0	0	0	0	0	1
COG1706	0	0	0	0	1	0	0	0	0	0	0	0	0	1	1	0	1
COG3246	0	0	0	0	1	0	0	0	0	0	0	0	0	1	0	0	0
COG1525	0	1	1	0	1	1	0	0	0	0	0	0	0	1	1	1	0
COG2956	0	0	0	0	1	0	0	0	0	0	0	0	0	0	0	0	1
COG3713	0	0	0	0	1	0	0	0	0	0	0	0	0	0	0	0	1
COG1763	0	0	0	0	1	1	0	0	1	1	0	0	0	0	1	1	1
COG4680	0	1	1	0	1	0	0	0	0	0	0	0	0	1	1	0	0
COG5010	0	0	0	0	1	0	0	0	0	0	0	0	0	1	0	0	0
COG1868	0	0	0	0	1	1	0	1	1	0	1	0	0	1	1	0	1
COG3607	0	0	0	0	1	0	0	0	0	0	0	0	0	0	0	1	0
COG3544	0	1	1	0	1	0	0	0	0	0	0	0	0	0	0	0	0
COG3524	0	0	0	0	1	0	0	0	0	0	0	0	0	0	0	0	0
COG2967	0	0	0	0	1	0	0	0	0	0	0	0	0	1	1	0	1
COG0416	0	1	1	0	1	1	0	1	1	1	1	1	1	1	1	1	1
COG4794	0	0	0	0	1	0	0	0	0	0	0	0	0	0	0	0	0
COG4454	0	1	1	0	1	0	0	0	0	0	0	0	0	0	0	0	1
COG2882	0	0	0	0	1	1	0	1	1	0	0	0	0	0	0	0	1
COG2370	0	1	1	0	1	0	0	0	0	0	0	0	0	1	0	0	0
COG3381	0	0	0	0	1	0	0	0	0	0	0	0	0	0	1	0	1
COG3737	0	0	0	0	1	0	0	0	0	0	0	0	0	1	1	0	0
COG4791	0	0	0	0	1	0	0	0	0	0	0	0	0	0	0	0	0
COG1510	0	0	0	0	1	1	0	0	0	0	0	0	0	0	0	1	0
COG3191	0	0	0	0	1	0	0	0	0	1	0	0	0	1	0	0	0
COG4691	0	0	0	0	1	0	0	0	0	0	0	0	0	0	0	0	0
COG3281	0	0	0	0	1	0	0	0	0	0	0	0	0	1	1	0	0
COG3133	0	0	0	0	1	0	0	0	0	0	0	0	0	0	0	0	0
COG2833	0	0	0	0	1	0	0	0	0	0	0	0	0	0	0	0	0
COG3339	0	1	1	0	1	1	0	1	1	0	0	0	0	1	0	0	0
COG1236	0	1	1	0	1	0	0	0	0	0	1	0	0	1	0	0	1
COG1561	0	0	0	0	1	1	0	1	1	1	1	0	0	1	1	0	1
COG3508	0	0	0	0	1	0	0	0	0	0	0	0	0	1	0	0	1
COG4321	0	0	0	0	1	0	0	0	0	0	0	0	0	1	1	0	0
COG1573	0	1	1	0	1	0	0	1	0	0	1	1	1	1	1	0	1
COG3088	0	0	0	0	1	0	0	0	0	0	0	0	0	1	1	0	1
COG1809	0	0	0	0	1	1	0	0	0	0	0	0	0	0	0	0	0
COG3224	0	1	1	0	1	0	0	0	0	0	0	0	0	0	0	0	0
COG2041	0	1	1	0	1	1	0	0	0	0	0	0	0	1	1	0	0
COG1055	0	1	1	0	1	1	0	0	0	0	0	0	0	1	1	1	1
COG4381	0	0	0	0	1	0	0	0	0	0	0	0	0	0	0	0	1
COG4893	0	0	0	0	1	0	0	0	0	0	0	0	0	0	0	0	0
COG5351	0	0	0	0	1	0	0	0	0	0	0	0	0	0	0	0	0
COG1956	0	0	0	0	1	1	0	1	1	0	0	1	1	0	0	1	1
[truncated: 1,801 more rows]
