# Supplementary material for: Spice: discovery of phenotype-determining component interplays
Source: BMC Syst Biol. 2012 May 14;6:40. doi: 10.1186/1752-0509-6-40 (PMC3515406; doi:10.1186/1752-0509-6-40)
Supplement: Additional file 4 — COG modules related to biohydrogen production detected by Spice. [file 1752-0509-6-40-S4.xlsx]

## Sheet: Sheet1
Model #	COG ID	Description
1	COG2233	Xanthine/uracil permeases
1	COG2002	Regulators of stationary/sporulation gene expression
2	COG0120	Ribose 5-phosphate isomerase
2	COG2710	Nitrogenase molybdenum-iron protein, alpha and beta chains
3	COG0534	Na+-driven multidrug efflux pump
3	COG3773	Cell wall hydrolyses involved in spore germination
4	COG0775	Nucleoside phosphorylase
4	COG2385	Sporulation protein and related proteins
5	COG0025	NhaP-type Na+/H+ and K+/H+ antiporters
5	COG0068	Hydrogenase maturation factor
6	COG0641	Arylsulfatase regulator (Fe-S oxidoreductase)
6	COG1633	Uncharacterized conserved protein
7	COG2606	Uncharacterized conserved protein
7	COG1010	Precorrin-3B methylase
8	COG3584	Uncharacterized protein conserved in bacteria
8	COG2875	Precorrin-4 methylase
9	COG3883	Uncharacterized protein conserved in bacteria
9	COG1348	Nitrogenase subunit NifH (ATPase)
10	COG3874	Uncharacterized conserved protein
10	COG2241	Precorrin-6B methylase 1
11	COG3546	Mn-containing catalase
11	COG0309	Hydrogenase maturation factor
12	COG2359	Uncharacterized protein conserved in bacteria
12	COG0409	Hydrogenase maturation factor
13	COG0327	Uncharacterized conserved protein
13	COG3854	Uncharacterized protein conserved in bacteria
14	COG5434	Endopolygalacturonase
14	COG2099	Precorrin-6x reductase
15	COG1873	Uncharacterized conserved protein
15	COG2082	Precorrin isomerase
16	COG1739	Uncharacterized conserved protein
16	COG2052	Uncharacterized protein conserved in bacteria
17	COG1312	D-mannonate dehydratase
17	COG2242	Precorrin-6B methylase 2
18	COG3594	Fucose 4-O-acetylase and related acetyltransferases
18	COG0298	Hydrogenase maturation factor
19	COG3872	Predicted metal-dependent enzyme
19	COG2243	Precorrin-2 methylase
20	COG1544	Ribosome-associated protein Y (PSrp-1)
20	COG1480	Predicted membrane-associated HD superfamily hydrolase
21	COG1970	Large-conductance mechanosensitive channel
21	COG0785	Cytochrome c biogenesis protein
22	COG1744	Uncharacterized ABC-type transport system, periplasmic component/surface lipoprotein
22	COG0826	Collagenase and related proteases
23	COG1305	Transglutaminase-like enzymes, putative cysteine proteases
23	COG1994	Zn-dependent proteases
24	COG1592	Rubrerythrin
24	COG1832	Predicted CoA-binding protein
25	COG1151	6Fe-6S prismane cluster-containing protein
25	COG3540	Phosphodiesterase/alkaline phosphatase D
26	COG0426	Uncharacterized flavoproteins
26	COG0182	Predicted translation initiation factor 2B subunit, eIF-2B alpha/beta/delta family
27	COG4624	Iron only hydrogenase large subunit, C-terminal domain
27	COG3541	Predicted nucleotidyltransferase
28	COG1080	Phosphoenolpyruvate-protein kinase (PTS system EI component in bacteria)
28	COG1586	S-adenosylmethionine decarboxylase
29	COG0374	Ni,Fe-hydrogenase I large subunit
29	COG2720	Uncharacterized vancomycin resistance protein
30	COG0680	Ni,Fe-hydrogenase maturation factor
30	COG3458	Acetyl esterase (deacetylase)
31	COG1834	N-Dimethylarginine dimethylaminohydrolase
31	COG3808	Inorganic pyrophosphatase
32	COG1550	Uncharacterized protein conserved in bacteria
32	COG3387	Glucoamylase and related glycosyl hydrolases
33	COG2045	Phosphosulfolactate phosphohydrolase and related enzymes
33	COG1657	Squalene cyclase
34	COG3689	Predicted membrane protein
34	COG0375	Zn finger protein HypA/HybF (possibly regulating hydrogenase expression)
35	COG0784	FOG: CheY-like receiver
35	COG1949	Oligoribonuclease (3->5 exoribonuclease)
36	COG0741	Soluble lytic murein transglycosylase and related regulatory proteins (some contain LysM/invasin domains)
36	COG1047	FKBP-type peptidyl-prolyl cis-trans isomerases 2
37	COG0663	Carbonic anhydrases/acetyltransferases, isoleucine patch superfamily
37	COG2995	Uncharacterized paraquat-inducible protein A
38	COG5006	Predicted permease, DMT superfamily
38	COG2202	FOG: PAS/PAC domain
39	COG0696	Phosphoglyceromutase
39	COG1189	Predicted rRNA methylase
40	COG0676	Uncharacterized enzymes related to aldose 1-epimerase
40	COG0379	Quinolinate synthase
41	COG0029	Aspartate oxidase
41	COG2337	Growth inhibitor
42	COG3111	Uncharacterized conserved protein
42	COG0399	Predicted pyridoxal phosphate-dependent enzyme apparently involved in regulation of cell wall biogenesis
43	COG0422	Thiamine biosynthesis protein ThiC
43	COG2740	Predicted nucleic-acid-binding protein implicated in transcription termination
44	COG4771	Outer membrane receptor for ferrienterochelin and colicins
44	COG1145	Ferredoxin
45	COG1922	Teichoic acid biosynthesis proteins
45	COG3212	Predicted membrane protein
46	COG1001	Adenine deaminase
46	COG0467	RecA-superfamily ATPases implicated in signal transduction
47	COG1192	ATPases involved in chromosome partitioning
47	COG0370	Fe2+ transport system protein B
47	COG3633	Na+/serine symporter
48	COG0424	Nucleotide-binding protein implicated in inhibition of septum formation
48	COG2194	Predicted membrane-associated, metal-dependent hydrolase
48	COG4690	Dipeptidase
49	COG4253	Uncharacterized protein conserved in bacteria
49	COG1235	Metal-dependent hydrolases of the beta-lactamase superfamily I
49	COG4619	ABC-type uncharacterized transport system, ATPase component
50	COG1960	Acyl-CoA dehydrogenases
50	COG0235	Ribulose-5-phosphate 4-epimerase and related epimerases and aldolases
50	COG2976	Uncharacterized protein conserved in bacteria
51	COG0845	Membrane-fusion protein
51	COG0590	Cytosine/adenosine deaminases
51	COG2369	Uncharacterized protein, homolog of phage Mu protein gp30
52	COG2207	AraC-type DNA-binding domain-containing proteins
52	COG1853	Conserved protein/domain typically associated with flavoprotein oxygenases, DIM6/NTAB family
52	COG0716	Flavodoxins
53	COG0491	Zn-dependent hydrolases, including glyoxylases
53	COG0263	Glutamate 5-kinase
53	COG2609	Pyruvate dehydrogenase complex, dehydrogenase (E1) component
54	COG0824	Predicted thioesterase
54	COG0757	3-dehydroquinate dehydratase II
54	COG2969	Stringent starvation protein B
55	COG2199	FOG: GGDEF domain
55	COG1116	ABC-type nitrate/sulfonate/bicarbonate transport system, ATPase component
55	COG0058	Glucan phosphorylase
56	COG1045	Serine acetyltransferase
56	COG0245	2C-methyl-D-erythritol 2,4-cyclodiphosphate synthase
56	COG2924	Fe-S cluster protector protein
57	COG0725	ABC-type molybdate transport system, periplasmic component
57	COG0330	Membrane protease subunits, stomatin/prohibitin homologs
57	COG2904	Uncharacterized protein conserved in bacteria
58	COG0807	GTP cyclohydrolase II
58	COG2755	Lysophospholipase L1 and related esterases
58	COG3519	Uncharacterized protein conserved in bacteria
59	COG0108	3,4-dihydroxy-2-butanone 4-phosphate synthase
59	COG0014	Gamma-glutamyl phosphate reductase
59	COG3161	4-hydroxybenzoate synthetase (chorismate lyase)
60	COG0614	ABC-type Fe3+-hydroxamate transport system, periplasmic component
60	COG0743	1-deoxy-D-xylulose 5-phosphate reductoisomerase
60	COG3015	Uncharacterized lipoprotein NlpE involved in copper resistance
61	COG0342	Preprotein translocase subunit SecD
61	COG1472	Beta-glucosidase-related glycosidases
61	COG1448	Aspartate/tyrosine/aromatic aminotransferase
62	COG0307	Riboflavin synthase alpha chain
62	COG2022	Uncharacterized enzyme of thiazole biosynthesis
62	COG3520	Uncharacterized protein conserved in bacteria
63	COG1985	Pyrimidine reductase, riboflavin biosynthesis
63	COG0761	Penicillin tolerance protein
63	COG3515	Uncharacterized protein conserved in bacteria
64	COG0646	Methionine synthase I (cobalamin-dependent), methyltransferase domain
64	COG0553	Superfamily II DNA/RNA helicases, SNF2 family
64	COG2975	Uncharacterized protein conserved in bacteria
65	COG0521	Molybdopterin biosynthesis enzymes
65	COG0157	Nicotinate-nucleotide pyrophosphorylase
65	COG5007	Predicted transcriptional regulator, BolA superfamily
66	COG0315	Molybdenum cofactor biosynthesis enzyme
66	COG0658	Predicted membrane metal-binding protein
66	COG4232	Thiol:disulfide interchange protein
67	COG0609	ABC-type Fe3+-siderophore transport system, permease component
67	COG0323	DNA mismatch repair enzyme (predicted ATPase)
67	COG0418	Dihydroorotase
68	COG2896	Molybdenum cofactor biosynthesis enzyme
68	COG1154	Deoxyxylulose-5-phosphate synthase
68	COG3203	Outer membrane protein (porin)
69	COG0341	Preprotein translocase subunit SecF
69	COG0574	Phosphoenolpyruvate synthase/pyruvate phosphate dikinase
69	COG3517	Uncharacterized protein conserved in bacteria
70	COG2239	Mg/Co/Ni transporter MgtE (contains CBS domain)
70	COG3523	Uncharacterized protein conserved in bacteria
70	COG1386	Predicted transcriptional regulator containing the HTH domain
71	COG0007	Uroporphyrinogen-III methylase
71	COG2916	DNA-binding protein H-NS
71	COG1160	Predicted GTPases
72	COG0181	Porphobilinogen deaminase
72	COG4535	Putative Mg2+ and Co2+ transporter CorC
72	COG0474	Cation transport ATPase
73	COG1120	ABC-type cobalamin/Fe3+-siderophores transport systems, ATPase components
73	COG1778	Low specificity phosphatase (HAD superfamily)
73	COG0395	ABC-type sugar transport system, permease component
74	COG0054	Riboflavin synthase beta-chain
74	COG2901	Factor for inversion stimulation Fis, transcriptional activator
74	COG4284	UDP-glucose pyrophosphorylase
75	COG3017	Outer membrane lipoprotein involved in outer membrane biogenesis
75	COG0303	Molybdopterin biosynthesis enzyme
75	COG3607	Predicted lactoylglutathione lyase
76	COG4886	Leucine-rich repeat (LRR) protein
76	COG1362	Aspartyl aminopeptidase
76	COG1791	Uncharacterized conserved protein, contains double-stranded beta-helix domain
77	COG2252	Permeases
77	COG3693	Beta-1,4-xylanase
77	COG3881	Uncharacterized protein conserved in bacteria
78	COG3837	Uncharacterized conserved protein, contains double-stranded beta-helix domain
78	COG4722	Phage-related protein
78	COG1350	Predicted alternative tryptophan synthase beta-subunit (paralog of TrpB)
79	COG4824	Phage-related holin (Lysis protein)
79	COG1515	Deoxyinosine 3endonuclease (endonuclease V)
79	COG1669	Predicted nucleotidyltransferases
80	COG2155	Uncharacterized conserved protein
80	COG1775	Benzoyl-CoA reductase/2-hydroxyglutaryl-CoA dehydratase subunit, BcrC/BadD/HgdB
80	COG0003	Oxyanion-translocating ATPase
81	COG4632	Exopolysaccharide biosynthesis protein related to N-acetylglucosamine-1-phosphodiester alpha-N-acetylglucosaminidase
81	COG5573	Predicted nucleic-acid-binding protein, contains PIN domain
81	COG3729	General stress protein
82	COG1190	Lysyl-tRNA synthetase (class II)
82	COG4822	Cobalamin biosynthesis protein CbiK, Co2+ chelatase
82	COG1963	Uncharacterized protein conserved in bacteria
83	COG4684	Predicted membrane protein
83	COG3454	Metal-dependent hydrolase involved in phosphonate metabolism
83	COG4288	Uncharacterized protein conserved in bacteria
84	COG3404	Methenyl tetrahydrofolate cyclohydrolase
84	COG3657	Uncharacterized protein conserved in bacteria
84	COG4401	Chorismate mutase
85	COG4137	ABC-type uncharacterized transport system, permease component
85	COG2066	Glutaminase
85	COG2703	Hemerythrin
86	COG3782	Uncharacterized protein conserved in bacteria
86	COG0321	Lipoate-protein ligase B
86	COG3835	Sugar diacid utilization regulator
87	COG0531	Amino acid transporters
87	COG1496	Uncharacterized conserved protein
87	COG4623	Predicted soluble lytic transglycosylase fused to an ABC-type amino acid-binding protein
87	COG4981	Enoyl reductase domain of yeast-type FAS1
87	COG3763	Uncharacterized protein conserved in bacteria
88	COG0541	Signal recognition particle GTPase
88	COG0325	Predicted enzyme with a TIM-barrel fold
88	COG3115	Cell division protein
88	COG4913	Uncharacterized protein conserved in bacteria
88	COG3316	Transposase and inactivated derivatives
89	COG0198	Ribosomal protein L24
89	COG0820	Predicted Fe-S-cluster redox enzyme
89	COG2431	Predicted membrane protein
89	COG4924	Uncharacterized protein conserved in bacteria
89	COG5386	Cell surface protein
90	COG0612	Predicted Zn-dependent peptidases
90	COG0294	Dihydropteroate synthase and related enzymes
90	COG1940	Transcriptional regulator/sugar kinase
90	COG2980	Rare lipoprotein B
90	COG5519	Superfamily II helicase and inactivated derivatives
91	COG0608	Single-stranded DNA-specific exonuclease
91	COG0128	5-enolpyruvylshikimate-3-phosphate synthase
91	COG1175	ABC-type sugar transport systems, permease components
91	COG3487	Uncharacterized iron-regulated protein
91	COG4408	Uncharacterized protein conserved in bacteria
92	COG0482	Predicted tRNA(5-methylaminomethyl-2-thiouridylate) methyltransferase, contains the PP-loop ATPase domain
92	COG0512	Anthranilate/para-aminobenzoate synthases component II
92	COG0366	Glycosidases
92	COG3295	Uncharacterized protein conserved in bacteria
92	COG2978	Putative p-aminobenzoyl-glutamate transporter
93	COG0249	Mismatch repair ATPase (MutS family)
93	COG0082	Chorismate synthase
93	COG0469	Pyruvate kinase
93	COG3143	Chemotaxis protein
93	COG4699	Uncharacterized protein conserved in bacteria
94	COG0779	Uncharacterized protein conserved in bacteria
94	COG0078	Ornithine carbamoyltransferase
94	COG1570	Exonuclease VII, large subunit
94	COG3159	Uncharacterized protein conserved in bacteria
94	COG4357	Uncharacterized conserved protein
