# Supplementary material for: Spice: discovery of phenotype-determining component interplays
Source: BMC Syst Biol. 2012 May 14;6:40. doi: 10.1186/1752-0509-6-40 (PMC3515406; doi:10.1186/1752-0509-6-40)
Supplement: Additional file 6 — COG modules related to motility detected by Spice. [file 1752-0509-6-40-S6.xlsx]

## Sheet: Sheet1
Model #	COG ID	Description
1	COG0542	ATPases with chaperone activity, ATP-binding subunit
1	COG0415	Deoxyribodipyrimidine photolyase
1	COG0363	6-phosphogluconolactonase/Glucosamine-6-phosphate isomerase/deaminase
1	COG1836	Predicted membrane protein
1	COG1236	Predicted exonuclease of the beta-lactamase fold involved in RNA processing
1	COG4786	Flagellar basal body rod protein
2	COG0845	Membrane-fusion protein
2	COG0558	Phosphatidylglycerophosphate synthase
2	COG0818	Diacylglycerol kinase
2	COG2239	Mg/Co/Ni transporter MgtE (contains CBS domain)
2	COG0707	UDP-N-acetylglucosamine:LPS N-acetylglucosamine transferase
2	COG1298	Flagellar biosynthesis pathway, component FlhA
2	COG5401	Spore germination protein
2	COG3204	Uncharacterized protein conserved in bacteria
3	COG0127	Xanthosine triphosphate pyrophosphatase
3	COG1119	ABC-type molybdenum transport system, ATPase component/photorepair protein PhrA
3	COG1158	Transcription termination factor
3	COG2414	Aldehyde:ferredoxin oxidoreductase
3	COG3375	Uncharacterized conserved protein
3	COG1360	Flagellar motor protein
3	COG4249	Uncharacterized protein containing caspase domain
3	COG3551	Uncharacterized protein conserved in bacteria
4	COG0463	Glycosyltransferases involved in cell wall biogenesis
4	COG0771	UDP-N-acetylmuramoylalanine-D-glutamate ligase
4	COG0248	Exopolyphosphatase
4	COG3590	Predicted metalloendopeptidase
4	COG1339	Transcriptional regulator of a riboflavin/FAD biosynthetic operon
4	COG5493	Uncharacterized conserved protein containing a coiled-coil domain
4	COG1843	Flagellar hook capping protein
4	COG4244	Predicted membrane protein
5	COG1028	Dehydrogenases with different specificities (related to short-chain alcohol dehydrogenases)
5	COG0673	Predicted dehydrogenases and related proteins
5	COG3019	Predicted metal-binding protein
5	COG1970	Large-conductance mechanosensitive channel
5	COG1721	Uncharacterized conserved protein (some members contain a von Willebrand factor type A (vWA) domain)
5	COG1256	Flagellar hook-associated protein
5	COG2405	Predicted nucleic acid-binding protein, contains PIN domain
6	COG0265	Trypsin-like serine proteases, typically periplasmic, contain C-terminal PDZ domain
6	COG1484	DNA replication protein
6	COG1338	Flagellar biosynthesis pathway, component FliP
6	COG3420	Nitrous oxidase accessory protein
7	COG0770	UDP-N-acetylmuramyl pentapeptide synthase
7	COG0703	Shikimate kinase
7	COG1820	N-acetylglucosamine-6-phosphate deacetylase
7	COG1511	Predicted membrane protein
7	COG1684	Flagellar biosynthesis pathway, component FliR
7	COG2250	Uncharacterized conserved protein related to C-terminal domain of eukaryotic chaperone, SACSIN
7	COG5592	Uncharacterized conserved protein
8	COG0784	FOG: CheY-like receiver
8	COG1012	NAD-dependent aldehyde dehydrogenases
8	COG1738	Uncharacterized conserved protein
8	COG0588	Phosphoglycerate mutase 1
8	COG1554	Trehalose and maltose hydrolases (possible phosphorylases)
8	COG1184	Translation initiation factor 2B subunit, eIF-2B alpha/beta/delta family
8	COG1344	Flagellin and related hook-associated proteins
9	COG3339	Uncharacterized conserved protein
9	COG3429	Glucose-6-P dehydrogenase subunit
9	COG1181	D-alanine-D-alanine ligase and related ATP-grasp enzymes
9	COG0255	Ribosomal protein L29
9	COG1735	Predicted metal-dependent hydrolase with the TIM-barrel fold
9	COG1291	Flagellar motor component
10	COG0768	Cell division protein FtsI/penicillin-binding protein 2
10	COG0614	ABC-type Fe3+-hydroxamate transport system, periplasmic component
10	COG5421	Transposase
10	COG1662	Transposase and inactivated derivatives, IS1 family
10	COG1815	Flagellar basal body protein
10	COG3812	Uncharacterized protein conserved in bacteria
11	COG0661	Predicted unusual protein kinase
11	COG0015	Adenylosuccinate lyase
11	COG0208	Ribonucleotide reductase, beta subunit
11	COG0554	Glycerol kinase
11	COG1886	Flagellar motor switch/type III secretory pathway protein
12	COG0156	7-keto-8-aminopelargonate synthetase and related enzymes
12	COG1219	ATP-dependent protease Clp, ATPase subunit
12	COG1022	Long-chain acyl-CoA synthetases (AMP-forming)
12	COG0718	Uncharacterized protein conserved in bacteria
12	COG4243	Predicted membrane protein
12	COG2201	Chemotaxis response regulator containing a CheY-like receiver domain and a methylesterase domain
12	COG1536	Flagellar motor switch protein
12	COG4067	Uncharacterized protein conserved in archaea
13	COG0520	Selenocysteine lyase
13	COG1372	Intein/homing endonuclease
13	COG0766	UDP-N-acetylglucosamine enolpyruvyl transferase
13	COG0355	F0F1-type ATP synthase, epsilon subunit (mitochondrial delta subunit)
13	COG0486	Predicted GTPase
13	COG1352	Methylase of chemotaxis methyl-accepting proteins
13	COG1558	Flagellar basal body rod protein
13	COG3563	Capsule polysaccharide export protein
14	COG0773	UDP-N-acetylmuramate-alanine ligase
14	COG2059	Chromate transport protein ChrA
14	COG0608	Single-stranded DNA-specific exonuclease
14	COG0270	Site-specific DNA methylase
14	COG1893	Ketopantoate reductase
14	COG4802	Ferredoxin-thioredoxin reductase, catalytic subunit
14	COG1157	Flagellar biosynthesis/type III secretory pathway ATPase
14	COG5525	Bacteriophage tail assembly protein
15	COG1121	ABC-type Mn/Zn transport systems, ATPase component
15	COG0708	Exonuclease III
15	COG3638	ABC-type phosphate/phosphonate transport system, ATPase component
15	COG2818	3-methyladenine DNA glycosylase
15	COG2009	Succinate dehydrogenase/fumarate reductase, cytochrome b subunit
15	COG3555	Aspartyl/asparaginyl beta-hydroxylase and related dioxygenases
15	COG5282	Uncharacterized conserved protein
15	COG1766	Flagellar biosynthesis/type III secretory pathway lipoprotein
16	COG2859	Uncharacterized protein conserved in bacteria
16	COG0243	Anaerobic dehydrogenases, typically selenocysteine-containing
16	COG1929	Glycerate kinase
16	COG3610	Uncharacterized conserved protein
16	COG3589	Uncharacterized conserved protein
16	COG1039	Ribonuclease HIII
16	COG1345	Flagellar capping protein
17	COG0724	RNA-binding proteins (RRM domain)
17	COG1190	Lysyl-tRNA synthetase (class II)
17	COG0693	Putative intracellular protease/amidase
17	COG3392	Adenine-specific DNA methylase
17	COG0380	Trehalose-6-phosphate synthase
17	COG0736	Phosphopantetheinyl transferase (holo-ACP synthase)
17	COG3442	Predicted glutamine amidotransferase
17	COG1868	Flagellar motor switch protein
18	COG0744	Membrane carboxypeptidase (penicillin-binding protein)
18	COG0840	Methyl-accepting chemotaxis protein
18	COG3803	Uncharacterized protein conserved in bacteria
18	COG4279	Uncharacterized conserved protein
18	COG1401	GTPase subunit of restriction endonuclease
18	COG3341	Predicted double-stranded RNA/RNA-DNA hybrid binding protein
19	COG1381	Recombinational DNA repair protein (RecF pathway)
19	COG1278	Cold shock proteins
19	COG1508	DNA-directed RNA polymerase specialized sigma subunit, sigma54 homolog
19	COG2005	N-terminal domain of molybdenum-binding protein
19	COG5405	ATP-dependent protease HslVU (ClpYQ), peptidase subunit
19	COG1061	DNA or RNA helicases of superfamily II
19	COG1428	Deoxynucleoside kinases
19	COG5545	Predicted P-loop ATPase and inactivated derivatives
20	COG1208	Nucleoside-diphosphate-sugar pyrophosphorylase involved in lipopolysaccharide biosynthesis/translation initiation factor 2B, gamma/epsilon subunits (eIF-2Bgamma/eIF-2Bepsilon)
20	COG0147	Anthranilate/para-aminobenzoate synthases component I
20	COG0144	tRNA and rRNA cytosine-C5-methylases
20	COG0624	Acetylornithine deacetylase/Succinyl-diaminopimelate desuccinylase and related deacylases
20	COG3321	Polyketide synthase modules and related proteins
20	COG2815	Uncharacterized protein conserved in bacteria
20	COG0367	Asparagine synthase (glutamine-hydrolyzing)
20	COG1987	Flagellar biosynthesis pathway, component FliQ
21	COG1453	Predicted oxidoreductases of the aldo/keto reductase family
21	COG0268	Ribosomal protein S20
21	COG0104	Adenylosuccinate synthase
21	COG2207	AraC-type DNA-binding domain-containing proteins
21	COG0692	Uracil DNA glycosylase
21	COG4354	Predicted bile acid beta-glucosidase
21	COG1677	Flagellar hook-basal body protein
22	COG1074	ATP-dependent exoDNAse (exonuclease V) beta subunit (contains helicase and exonuclease domains)
22	COG0610	Type I site-specific restriction-modification system, R (restriction) subunit and related helicases
22	COG1838	Tartrate dehydratase beta subunit/Fumarate hydratase class I, C-terminal domain
22	COG1469	Uncharacterized conserved protein
22	COG0627	Predicted esterase
22	COG4665	TRAP-type mannitol/chloroaromatic compound transport system, small permease component
22	COG3920	Signal transduction histidine kinase
22	COG1749	Flagellar hook protein FlgE
23	COG1088	dTDP-D-glucose 4,6-dehydratase
23	COG1799	Uncharacterized protein conserved in bacteria
23	COG0564	Pseudouridylate synthases, 23S RNA-specific
23	COG0643	Chemotaxis protein histidine kinase and related kinases
23	COG4242	Cyanophycinase and related exopeptidases
23	COG3342	Uncharacterized conserved protein
23	COG5549	Predicted Zn-dependent protease
23	COG2723	Beta-glucosidase/6-phospho-beta-glucosidase/beta-galactosidase
23	COG1030	Membrane-bound serine protease (ClpP class)
23	COG4636	Uncharacterized protein conserved in cyanobacteria
24	COG0735	Fe2+/Zn2+ uptake regulation proteins
24	COG0221	Inorganic pyrophosphatase
24	COG1523	Type II secretory pathway, pullulanase PulA and related glycosidases
24	COG0789	Predicted transcriptional regulators
24	COG0835	Chemotaxis signal transduction protein
24	COG1482	Phosphomannose isomerase
24	COG1719	Predicted hydrocarbon binding protein (contains V4R domain)
25	COG0472	UDP-N-acetylmuramyl pentapeptide phosphotransferase/UDP-N-acetylglucosamine-1-phosphate transferase
25	COG0469	Pyruvate kinase
25	COG1739	Uncharacterized conserved protein
25	COG0521	Molybdopterin biosynthesis enzymes
25	COG1430	Uncharacterized conserved protein
25	COG3552	Protein containing von Willebrand factor type A (vWA) domain
25	COG1516	Flagellin-specific chaperone FliS
26	COG1968	Uncharacterized bacitracin resistance protein
26	COG1226	Kef-type K+ transport systems, predicted NAD-binding component
26	COG0598	Mg2+ and Co2+ transporters
26	COG1475	Predicted transcriptional regulators
26	COG5410	Uncharacterized protein conserved in bacteria
26	COG2834	Outer membrane lipoprotein-sorting protein
26	COG1553	Uncharacterized conserved protein involved in intracellular sulfur reduction
26	COG1324	Uncharacterized protein involved in tolerance to divalent cations
27	COG2109	ATP:corrinoid adenosyltransferase
27	COG0388	Predicted amidohydrolase
27	COG1215	Glycosyltransferases, probably involved in cell wall biogenesis
27	COG0812	UDP-N-acetylmuramate dehydrogenase
27	COG3436	Transposase and inactivated derivatives
27	COG1776	Chemotaxis protein CheC, inhibitor of MCP methylation
27	COG4327	Predicted membrane protein
27	COG1706	Flagellar basal-body P-ring protein
27	COG3562	Capsule polysaccharide export protein
28	COG4487	Uncharacterized protein conserved in bacteria
28	COG1235	Metal-dependent hydrolases of the beta-lactamase superfamily I
28	COG0792	Predicted endonuclease distantly related to archaeal Holliday junction resolvase
28	COG3271	Predicted double-glycine peptidase
28	COG2878	Predicted NADH:ubiquinone oxidoreductase, subunit RnfB
28	COG0295	Cytidine deaminase
28	COG2348	Uncharacterized protein involved in methicillin resistance
28	COG1317	Flagellar biosynthesis/type III secretory pathway protein
29	COG0457	FOG: TPR repeat
29	COG0279	Phosphoheptose isomerase
29	COG1525	Micrococcal nuclease (thermonuclease) homologs
29	COG1057	Nicotinic acid mononucleotide adenylyltransferase
29	COG1835	Predicted acyltransferases
29	COG1221	Transcriptional regulators containing an AAA-type ATPase domain and a DNA-binding domain
29	COG1734	DnaK suppressor protein
29	COG4821	Uncharacterized protein containing SIS (Sugar ISomerase) phosphosugar binding domain
29	COG1031	Uncharacterized Fe-S oxidoreductase
30	COG1327	Predicted transcriptional regulator, consists of a Zn-ribbon and ATP-cone domains
30	COG0616	Periplasmic serine proteases (ClpP class)
30	COG2045	Phosphosulfolactate phosphohydrolase and related enzymes
30	COG0714	MoxR-like ATPases
30	COG0230	Ribosomal protein L34
30	COG1561	Uncharacterized stress-induced protein
30	COG2168	Uncharacterized conserved protein involved in oxidation of intracellular sulfur
30	COG2862	Predicted membrane protein
30	COG1803	Methylglyoxal synthase
30	COG4584	Transposase and inactivated derivatives
31	COG0518	GMP synthase - Glutamine amidotransferase domain
31	COG4333	Uncharacterized protein conserved in bacteria
31	COG2308	Uncharacterized conserved protein
31	COG1277	ABC-type transport system involved in multi-copper enzyme maturation, permease component
31	COG4120	ABC-type uncharacterized transport system, permease component
31	COG1980	Archaeal fructose 1,6-bisphosphatase
31	COG2865	Predicted transcriptional regulator containing an HTH domain and an uncharacterized domain shared with the mammalian protein Schlafen
31	COG3914	Predicted O-linked N-acetylglucosamine transferase, SPINDLY family
31	COG2063	Flagellar basal body L-ring protein
32	COG0801	7,8-dihydro-6-hydroxymethylpterin-pyrophosphokinase
32	COG0190	5,10-methylene-tetrahydrofolate dehydrogenase/Methenyl tetrahydrofolate cyclohydrolase
32	COG0679	Predicted permeases
32	COG5479	Uncharacterized protein potentially involved in peptidoglycan biosynthesis
32	COG2518	Protein-L-isoaspartate carboxylmethyltransferase
32	COG4222	Uncharacterized protein conserved in bacteria
32	COG4086	Predicted secreted protein
32	COG1342	Predicted DNA-binding proteins
32	COG4831	Uncharacterized conserved protein
32	COG1276	Putative copper export protein
33	COG1576	Uncharacterized conserved protein
33	COG0769	UDP-N-acetylmuramyl tripeptide synthase
33	COG0663	Carbonic anhydrases/acetyltransferases, isoleucine patch superfamily
33	COG0288	Carbonic anhydrase
33	COG4678	Muramidase (phage lambda lysozyme)
33	COG0864	Predicted transcriptional regulators containing the CopG/Arc/MetJ DNA-binding domain and a metal-binding domain
33	COG2857	Cytochrome c1
33	COG1580	Flagellar basal body-associated protein
33	COG3351	Putative archaeal flagellar protein D/E
34	COG0226	ABC-type phosphate transport system, periplasmic component
34	COG2204	Response regulator containing CheY-like receiver, AAA-type ATPase, and DNA-binding domains
34	COG1744	Uncharacterized ABC-type transport system, periplasmic component/surface lipoprotein
34	COG3012	Uncharacterized protein conserved in bacteria
34	COG0756	dUTPase
34	COG3480	Predicted secreted protein containing a PDZ domain
34	COG2210	Uncharacterized conserved protein
34	COG3595	Uncharacterized conserved protein
34	COG3352	Putative archaeal flagellar protein C
35	COG0120	Ribose 5-phosphate isomerase
35	COG0345	Pyrroline-5-carboxylate reductase
35	COG1195	Recombinational DNA repair ATPase (RecF pathway)
35	COG1652	Uncharacterized protein containing LysM domain
35	COG3845	ABC-type uncharacterized transport systems, ATPase components
35	COG3022	Uncharacterized protein conserved in bacteria
35	COG3206	Uncharacterized protein involved in exopolysaccharide biosynthesis
35	COG0863	DNA modification methylase
35	COG3037	Uncharacterized protein conserved in bacteria
35	COG1261	Flagellar basal body P-ring biosynthesis protein
36	COG0582	Integrase
36	COG0860	N-acetylmuramoyl-L-alanine amidase
36	COG0787	Alanine racemase
36	COG0236	Acyl carrier protein
36	COG3686	Predicted membrane protein
36	COG1452	Organic solvent tolerance protein OstA
36	COG1067	Predicted ATP-dependent protease
36	COG4316	Uncharacterized protein conserved in bacteria
36	COG1930	ABC-type cobalt transport system, periplasmic component
36	COG1001	Adenine deaminase
37	COG0296	1,4-alpha-glucan branching enzyme
37	COG0806	RimM protein, required for 16S rRNA processing
37	COG1145	Ferredoxin
37	COG0516	IMP dehydrogenase/GMP reductase
37	COG0446	Uncharacterized NAD(FAD)-dependent dehydrogenases
37	COG5009	Membrane carboxypeptidase/penicillin-binding protein
37	COG3394	Uncharacterized protein conserved in bacteria
37	COG3324	Predicted enzyme related to lactoylglutathione lyase
37	COG3540	Phosphodiesterase/alkaline phosphatase D
37	COG5643	Protein containing a metal-binding domain shared with formylmethanofuran dehydrogenase subunit E
38	COG2179	Predicted hydrolase of the HAD superfamily
38	COG1077	Actin-like ATPase involved in cell morphogenesis
38	COG0797	Lipoproteins
38	COG1220	ATP-dependent protease HslVU (ClpYQ), ATPase subunit
38	COG0348	Polyferredoxin
38	COG3955	Exopolysaccharide biosynthesis protein
38	COG1316	Transcriptional regulator
38	COG3414	Phosphotransferase system, galactitol-specific IIB component
38	COG1584	Predicted membrane protein
39	COG0285	Folylpolyglutamate synthase
39	COG1674	DNA segregation ATPase FtsK/SpoIIIE and related proteins
39	COG3509	Poly(3-hydroxybutyrate) depolymerase
39	COG1983	Putative stress-responsive transcriptional regulator
39	COG2180	Nitrate reductase delta subunit
39	COG1481	Uncharacterized protein conserved in bacteria
39	COG1353	Predicted hydrolase of the HD superfamily (permuted catalytic motifs)
39	COG3584	Uncharacterized protein conserved in bacteria
39	COG3353	Putative archaeal flagellar protein F
40	COG0451	Nucleoside-diphosphate-sugar epimerases
40	COG0042	tRNA-dihydrouridine synthase
40	COG1252	NADH dehydrogenase, FAD-containing subunit
40	COG0716	Flavodoxins
40	COG2072	Predicted flavoprotein involved in K+ transport
40	COG2200	FOG: EAL domain
40	COG1879	ABC-type sugar transport system, periplasmic component
40	COG0455	ATPases involved in chromosome partitioning
40	COG5512	Zn-ribbon-containing, possibly RNA-binding protein and truncated derivatives
40	COG3764	Sortase (surface protein transpeptidase)
41	COG0596	Predicted hydrolases or acyltransferases (alpha/beta hydrolase superfamily)
41	COG0633	Ferredoxin
41	COG0454	Histone acetyltransferase HPA2 and related acetyltransferases
41	COG0676	Uncharacterized enzymes related to aldose 1-epimerase
41	COG0071	Molecular chaperone (small heat shock protein)
41	COG3663	G:T/U mismatch-specific DNA glycosylase
41	COG1286	Uncharacterized membrane protein, required for colicin V production
41	COG5413	Uncharacterized integral membrane protein
41	COG1507	Uncharacterized conserved protein
41	COG3942	Surface antigen
41	COG4021	Uncharacterized conserved protein
41	COG3890	Phosphomevalonate kinase
42	COG0167	Dihydroorotate dehydrogenase
42	COG1192	ATPases involved in chromosome partitioning
42	COG4591	ABC-type transport system, involved in lipoprotein release, permease component
42	COG0606	Predicted ATPase with chaperone activity
42	COG1755	Uncharacterized protein conserved in bacteria
42	COG1873	Uncharacterized conserved protein
42	COG1313	Uncharacterized Fe-S protein PflX, homolog of pyruvate formate lyase activating proteins
42	COG3524	Capsule polysaccharide export protein
42	COG4091	Predicted homoserine dehydrogenase
43	COG0625	Glutathione S-transferase
43	COG0340	Biotin-(acetyl-CoA carboxylase) ligase
43	COG3705	ATP phosphoribosyltransferase involved in histidine biosynthesis
43	COG0260	Leucyl aminopeptidase
43	COG1546	Uncharacterized protein (competence- and mitomycin-induced)
43	COG2274	ABC-type bacteriocin/lantibiotic exporters, contain an N-terminal double-glycine peptidase domain
43	COG4105	DNA uptake lipoprotein
43	COG1794	Aspartate racemase
43	COG0658	Predicted membrane metal-binding protein
43	COG1898	dTDP-4-dehydrorhamnose 3,5-epimerase and related enzymes
44	COG4446	Uncharacterized protein conserved in bacteria
44	COG0284	Orotidine-5-phosphate decarboxylase
44	COG0421	Spermidine synthase
44	COG1521	Putative transcriptional regulator, homolog of Bvg accessory factor
44	COG2154	Pterin-4a-carbinolamine dehydratase
44	COG0603	Predicted PP-loop superfamily ATPase
44	COG4122	Predicted O-methyltransferase
44	COG1999	Uncharacterized protein SCO1/SenC/PrrC, involved in biogenesis of respiratory and photosynthetic systems
44	COG4443	Uncharacterized protein conserved in bacteria
44	COG3459	Cellobiose phosphorylase
45	COG0198	Ribosomal protein L24
45	COG1562	Phytoene/squalene synthetase
45	COG1528	Ferritin-like protein
45	COG0590	Cytosine/adenosine deaminases
45	COG2352	Phosphoenolpyruvate carboxylase
45	COG2317	Zn-dependent carboxypeptidase
45	COG2057	Acyl CoA:acetate/3-ketoacid CoA transferase, beta subunit
45	COG0561	Predicted hydrolases of the HAD superfamily
45	COG1659	Uncharacterized protein, linocin/CFP29 homolog
45	COG3962	Acetolactate synthase
45	COG3546	Mn-containing catalase
45	COG3034	Uncharacterized protein conserved in bacteria
46	COG0745	Response regulators consisting of a CheY-like receiver domain and a winged-helix DNA-binding domain
46	COG3349	Uncharacterized conserved protein
46	COG1807	4-amino-4-deoxy-L-arabinose transferase and related glycosyltransferases of PMT family
46	COG1994	Zn-dependent proteases
46	COG1450	Type II secretory pathway, component PulD
46	COG4927	Predicted choloylglycine hydrolase
46	COG0859	ADP-heptose:LPS heptosyltransferase
46	COG1737	Transcriptional regulators
46	COG0826	Collagenase and related proteases
46	COG3267	Type II secretory pathway, component ExeA (predicted ATPase)
46	COG1892	Uncharacterized protein conserved in archaea
47	COG1853	Conserved protein/domain typically associated with flavoprotein oxygenases, DIM6/NTAB family
47	COG2385	Sporulation protein and related proteins
47	COG1946	Acyl-CoA thioesterase
47	COG1502	Phosphatidylserine/phosphatidylglycerophosphate/cardiolipin synthases and related enzymes
47	COG2513	PEP phosphonomutase and related enzymes
47	COG4357	Uncharacterized conserved protein
47	COG1896	Predicted hydrolases of HD superfamily
47	COG2042	Uncharacterized conserved protein
47	COG3882	Predicted enzyme involved in methoxymalonyl-ACP biosynthesis
47	COG1639	Predicted signal transduction protein
48	COG1963	Uncharacterized protein conserved in bacteria
48	COG1586	S-adenosylmethionine decarboxylase
48	COG0619	ABC-type cobalt transport system, permease component CbiQ and related transporters
48	COG0540	Aspartate carbamoyltransferase, catalytic chain
48	COG0828	Ribosomal protein S21
48	COG0790	FOG: TPR repeat, SEL1 subfamily
48	COG0252	L-asparaginase/archaeal Glu-tRNAGln amidotransferase subunit D
48	COG1438	Arginine repressor
48	COG3617	Prophage antirepressor
48	COG3280	Maltooligosyl trehalose synthase
48	COG3833	ABC-type maltose transport systems, permease component
49	COG3046	Uncharacterized protein related to deoxyribodipyrimidine photolyase
49	COG0316	Uncharacterized conserved protein
49	COG0362	6-phosphogluconate dehydrogenase
49	COG0654	2-polyprenyl-6-methoxyphenol hydroxylase and related FAD-dependent oxidoreductases
49	COG0164	Ribonuclease HII
49	COG3210	Large exoproteins involved in heme utilization or adhesion
49	COG1388	FOG: LysM repeat
49	COG4741	Predicted secreted endonuclease distantly related to archaeal Holliday junction resolvase
49	COG1495	Disulfide bond formation protein DsbB
49	COG3023	Negative regulator of beta-lactamase expression
49	COG1957	Inosine-uridine nucleoside N-ribohydrolase
49	COG1780	Protein involved in ribonucleotide reduction
50	COG0568	DNA-directed RNA polymerase, sigma subunit (sigma70/sigma32)
50	COG0539	Ribosomal protein S1
50	COG0854	Pyridoxal phosphate biosynthesis protein
50	COG2256	ATPase related to the helicase subunit of the Holliday junction resolvase
50	COG0308	Aminopeptidase N
50	COG0064	Asp-tRNAAsn/Glu-tRNAGln amidotransferase B subunit (PET112 homolog)
50	COG0848	Biopolymer transport protein
50	COG2805	Tfp pilus assembly protein, pilus retraction ATPase PilT
50	COG1120	ABC-type cobalamin/Fe3+-siderophores transport systems, ATPase components
50	COG3001	Fructosamine-3-kinase
50	COG3525	N-acetyl-beta-hexosaminidase
51	COG0850	Septum formation inhibitor
51	COG1113	Gamma-aminobutyrate permease and related permeases
51	COG0501	Zn-dependent protease with chaperone function
51	COG5295	Autotransporter adhesin
51	COG3711	Transcriptional antiterminator
51	COG1564	Thiamine pyrophosphokinase
51	COG1827	Predicted small molecule binding protein (contains 3H domain)
51	COG1306	Uncharacterized conserved protein
51	COG4280	Predicted membrane protein
52	COG1166	Arginine decarboxylase (spermidine biosynthesis)
52	COG1091	dTDP-4-dehydrorhamnose reductase
52	COG1189	Predicted rRNA methylase
52	COG2894	Septum formation inhibitor-activating ATPase
52	COG2171	Tetrahydrodipicolinate N-succinyltransferase
52	COG1026	Predicted Zn-dependent peptidases, insulinase-like
52	COG2142	Succinate dehydrogenase, hydrophobic anchor subunit
52	COG1757	Na+/H+ antiporter
52	COG1399	Predicted metal-binding, possibly nucleic acid-binding protein
53	COG1539	Dihydroneopterin aldolase
53	COG1123	ATPase components of various ABC-type transport systems, contain duplicated ATPase
53	COG1206	NAD(FAD)-utilizing enzyme possibly involved in translation
53	COG2986	Histidine ammonia-lyase
53	COG2131	Deoxycytidylate deaminase
53	COG1092	Predicted SAM-dependent methyltransferases
53	COG0262	Dihydrofolate reductase
53	COG3327	Phenylacetic acid-responsive transcriptional repressor
53	COG1664	Integral membrane protein CcmA involved in cell shape determination
53	COG2867	Oligoketide cyclase/lipid transport protein
53	COG4817	Uncharacterized protein conserved in bacteria
54	COG0681	Signal peptidase I
54	COG4323	Predicted membrane protein
54	COG2360	Leu/Phe-tRNA-protein transferase
54	COG0737	5-nucleotidase/2,3-cyclic phosphodiesterase and related esterases
54	COG0849	Actin-like ATPase involved in cell division
54	COG2606	Uncharacterized conserved protein
54	COG1418	Predicted HD superfamily hydrolase
54	COG2078	Uncharacterized conserved protein
54	COG4740	Predicted metalloprotease
54	COG4533	ABC-type uncharacterized transport system, periplasmic component
55	COG1087	UDP-glucose 4-epimerase
55	COG3542	Uncharacterized conserved protein
55	COG1494	Fructose-1,6-bisphosphatase/sedoheptulose 1,7-bisphosphatase and related proteins
55	COG0212	5-formyltetrahydrofolate cyclo-ligase
55	COG1335	Amidases related to nicotinamidase
55	COG1729	Uncharacterized protein conserved in bacteria
55	COG1191	DNA-directed RNA polymerase specialized sigma subunit
55	COG4420	Predicted membrane protein
55	COG2984	ABC-type uncharacterized transport system, periplasmic component
55	COG1390	Archaeal/vacuolar-type H+-ATPase subunit E
56	COG1104	Cysteine sulfinate desulfinase/cysteine desulfurase and related enzymes
56	COG0063	Predicted sugar kinase
56	COG0154	Asp-tRNAAsn/Glu-tRNAGln amidotransferase A subunit and related amidases
56	COG1663	Tetraacyldisaccharide-1-P 4-kinase
56	COG0732	Restriction endonuclease S subunits
56	COG0549	Carbamate kinase
56	COG0043	3-polyprenyl-4-hydroxybenzoate decarboxylase and related decarboxylases
56	COG1227	Inorganic pyrophosphatase/exopolyphosphatase
56	COG3397	Uncharacterized protein conserved in bacteria
56	COG2206	HD-GYP domain
56	COG4294	UV damage repair endonuclease
57	COG0389	Nucleotidyltransferase/DNA polymerase involved in DNA repair
57	COG0799	Uncharacterized homolog of plant Iojap protein
57	COG4775	Outer membrane protein/protective antigen OMA87
57	COG1207	N-acetylglucosamine-1-phosphate uridyltransferase (contains nucleotidyltransferase and I-patch acetyltransferase domains)
57	COG1480	Predicted membrane-associated HD superfamily hydrolase
57	COG1825	Ribosomal protein L25 (general stress protein Ctc)
57	COG1823	Predicted Na+/dicarboxylate symporter
57	COG0338	Site-specific DNA methylase
57	COG2820	Uridine phosphorylase
57	COG2364	Predicted membrane protein
57	COG2454	Uncharacterized conserved protein
57	COG3354	Putative archaeal flagellar protein G
58	COG0759	Uncharacterized conserved protein
58	COG2928	Uncharacterized conserved protein
58	COG1513	Cyanate lyase
58	COG2138	Uncharacterized conserved protein
58	COG0741	Soluble lytic murein transglycosylase and related regulatory proteins (some contain LysM/invasin domains)
58	COG1275	Tellurite resistance protein and related permeases
58	COG2920	Dissimilatory sulfite reductase (desulfoviridin), gamma subunit
58	COG3696	Putative silver efflux pump
58	COG0553	Superfamily II DNA/RNA helicases, SNF2 family
58	COG0420	DNA repair exonuclease
58	COG3004	Na+/H+ antiporter
58	COG0163	3-polyprenyl-4-hydroxybenzoate decarboxylase
58	COG1242	Predicted Fe-S oxidoreductase
59	COG1196	Chromosome segregation ATPases
59	COG1003	Glycine cleavage system protein P (pyridoxal-binding), C-terminal domain
59	COG0694	Thioredoxin-like proteins and domains
59	COG1995	Pyridoxal phosphate biosynthesis protein
59	COG1333	ResB protein required for cytochrome c biosynthesis
59	COG0834	ABC-type amino acid transport/signal transduction systems, periplasmic component/domain
59	COG2334	Putative homoserine kinase type II (protein kinase fold)
59	COG3025	Uncharacterized conserved protein
59	COG2261	Predicted membrane protein
59	COG1083	CMP-N-acetylneuraminic acid synthetase
59	COG2740	Predicted nucleic-acid-binding protein implicated in transcription termination
59	COG4724	Endo-beta-N-acetylglucosaminidase D
60	COG4586	ABC-type uncharacterized transport system, ATPase component
60	COG0406	Fructose-2,6-bisphosphatase
60	COG1172	Ribose/xylose/arabinose/galactoside ABC-type transport systems, permease components
60	COG1288	Predicted membrane protein
60	COG1715	Restriction endonuclease
60	COG4198	Uncharacterized conserved protein
60	COG2719	Uncharacterized conserved protein
60	COG3706	Response regulator containing a CheY-like receiver domain and a GGDEF domain
61	COG3639	ABC-type phosphate/phosphonate transport system, permease component
61	COG1062	Zn-dependent alcohol dehydrogenases, class III
61	COG1651	Protein-disulfide isomerase
61	COG2249	Putative NADPH-quinone reductase (modulator of drug activity B)
61	COG1114	Branched-chain amino acid permeases
61	COG1882	Pyruvate-formate lyase
61	COG3336	Predicted membrane protein
61	COG1384	Lysyl-tRNA synthetase (class I)
61	COG2766	Putative Ser protein kinase
62	COG1398	Fatty-acid desaturase
62	COG0116	Predicted N6-adenine-specific DNA methylase
62	COG4401	Chorismate mutase
62	COG0352	Thiamine monophosphate synthase
62	COG1169	Isochorismate synthase
62	COG0690	Preprotein translocase subunit SecE
62	COG2161	Antitoxin of toxin-antitoxin stability system
62	COG2357	Uncharacterized protein conserved in bacteria
62	COG4894	Uncharacterized conserved protein
62	COG2718	Uncharacterized conserved protein
63	COG0697	Permeases of the drug/metabolite transporter (DMT) superfamily
63	COG0426	Uncharacterized flavoproteins
63	COG0637	Predicted phosphatase/phosphohexomutase
63	COG0659	Sulfate permease and related transporters (MFS superfamily)
63	COG2226	Methylase involved in ubiquinone/menaquinone biosynthesis
63	COG0586	Uncharacterized membrane-associated protein
63	COG1020	Non-ribosomal peptide synthetase modules and related proteins
63	COG1292	Choline-glycine betaine transporter
63	COG2908	Uncharacterized protein conserved in bacteria
63	COG2156	K+-transporting ATPase, c chain
63	COG3739	Uncharacterized integral membrane protein
63	COG1033	Predicted exporters of the RND superfamily
63	COG3187	Heat shock protein
64	COG0111	Phosphoglycerate dehydrogenase and related dehydrogenases
64	COG0750	Predicted membrane-associated Zn-dependent proteases 1
64	COG2199	FOG: GGDEF domain
64	COG1267	Phosphatidylglycerophosphatase A and related proteins
64	COG2076	Membrane transporters of cations and cationic drugs
64	COG2898	Uncharacterized conserved protein
64	COG0293	23S rRNA methylase
64	COG1687	Predicted branched-chain amino acid permeases (azaleucine resistance)
64	COG2909	ATP-dependent transcriptional regulator
64	COG4978	Transcriptional regulator, effector-binding domain/component
65	COG0353	Recombinational DNA repair protein (RecF pathway)
65	COG0439	Biotin carboxylase
65	COG0365	Acyl-coenzyme A synthetases/AMP-(fatty) acid ligases
65	COG1518	Uncharacterized protein predicted to be involved in DNA repair
65	COG1509	Lysine 2,3-aminomutase
65	COG0578	Glycerol-3-phosphate dehydrogenase
65	COG1519	3-deoxy-D-manno-octulosonic-acid transferase
65	COG2864	Cytochrome b subunit of formate dehydrogenase
65	COG2151	Predicted metal-sulfur cluster biosynthetic enzyme
65	COG4478	Predicted membrane protein
65	COG4806	L-rhamnose isomerase
66	COG0477	Permeases of the major facilitator superfamily
66	COG1640	4-alpha-glucanotransferase
66	COG0497	ATPase involved in DNA repair
66	COG0668	Small-conductance mechanosensitive channel
66	COG4253	Uncharacterized protein conserved in bacteria
66	COG1670	Acetyltransferases, including N-acetylases of ribosomal proteins
66	COG4668	Mannitol/fructose-specific phosphotransferase system, IIA domain
66	COG1928	Dolichyl-phosphate-mannose--protein O-mannosyl transferase
66	COG4330	Predicted membrane protein
66	COG5519	Superfamily II helicase and inactivated derivatives
66	COG3383	Uncharacterized anaerobic dehydrogenase
66	COG2982	Uncharacterized protein involved in outer membrane biogenesis
67	COG0566	rRNA methylases
67	COG1407	Predicted ICC-like phosphoesterases
67	COG0747	ABC-type dipeptide transport system, periplasmic component
67	COG0331	(acyl-carrier-protein) S-malonyltransferase
67	COG1877	Trehalose-6-phosphatase
67	COG1349	Transcriptional regulators of sugar metabolism
67	COG1082	Sugar phosphate isomerases/epimerases
67	COG1830	DhnA-type fructose-1,6-bisphosphate aldolase and related enzymes
67	COG5466	Predicted small metal-binding protein
67	COG3592	Uncharacterized conserved protein
67	COG1334	Uncharacterized flagellar protein FlaG
67	COG2960	Uncharacterized protein conserved in bacteria
68	COG2217	Cation transport ATPase
68	COG0496	Predicted acid phosphatase
68	COG0170	Dolichol kinase
68	COG0229	Conserved domain frequently associated with peptide methionine sulfoxide reductase
68	COG3232	5-carboxymethyl-2-hydroxymuconate isomerase
68	COG2707	Predicted membrane protein
68	COG0574	Phosphoenolpyruvate synthase/pyruvate phosphate dikinase
68	COG3950	Predicted ATP-binding protein involved in virulence
68	COG3090	TRAP-type C4-dicarboxylate transport system, small permease component
68	COG4365	Uncharacterized protein conserved in bacteria
68	COG4892	Predicted heme/steroid binding protein
69	COG0075	Serine-pyruvate aminotransferase/archaeal aspartate aminotransferase
69	COG0513	Superfamily II DNA and RNA helicases
69	COG0346	Lactoylglutathione lyase and related lyases
69	COG4783	Putative Zn-dependent protease, contains TPR repeats
69	COG5556	Uncharacterized conserved protein
69	COG1940	Transcriptional regulator/sugar kinase
69	COG1748	Saccharopine dehydrogenase and related proteins
69	COG2152	Predicted glycosylase
69	COG1871	Chemotaxis protein; stimulates methylation of MCP proteins
69	COG3183	Predicted restriction endonuclease
70	COG1793	ATP-dependent DNA ligase
70	COG1903	Cobalamin biosynthesis protein CbiD
70	COG0749	DNA polymerase I - 3-5 exonuclease and polymerase domains
70	COG1473	Metal-dependent amidase/aminoacylase/carboxypeptidase
70	COG3556	Predicted membrane protein
70	COG1034	NADH dehydrogenase/NADH:ubiquinone oxidoreductase 75 kD subunit (chain G)
70	COG1671	Uncharacterized protein conserved in bacteria
70	COG1072	Panthothenate kinase
70	COG0011	Uncharacterized conserved protein
70	COG4721	Predicted membrane protein
70	COG5440	Uncharacterized conserved protein
71	COG0312	Predicted Zn-dependent proteases and their inactivated homologs
71	COG1008	NADH:ubiquinone oxidoreductase subunit 4 (chain M)
71	COG2307	Uncharacterized protein conserved in bacteria
71	COG0669	Phosphopantetheine adenylyltransferase
71	COG0317	Guanosine polyphosphate pyrophosphohydrolases/synthetases
71	COG3127	Predicted ABC-type transport system involved in lysophospholipase L1 biosynthesis, permease component
71	COG2816	NTP pyrophosphohydrolases containing a Zn-finger, probably nucleic-acid-binding
71	COG4046	Uncharacterized protein conserved in archaea
71	COG0309	Hydrogenase maturation factor
71	COG2144	Selenophosphate synthetase-related proteins
71	COG4918	Uncharacterized protein conserved in bacteria
71	COG1728	Uncharacterized protein conserved in bacteria
72	COG0392	Predicted integral membrane protein
72	COG0227	Ribosomal protein L28
72	COG1165	2-succinyl-6-hydroxy-2,4-cyclohexadiene-1-carboxylate synthase
72	COG1934	Uncharacterized protein conserved in bacteria
72	COG3158	K+ transporter
72	COG1272	Predicted membrane protein, hemolysin III homolog
72	COG4221	Short-chain alcohol dehydrogenase of unknown specificity
72	COG1254	Acylphosphatases
72	COG3378	Predicted ATPase
72	COG3426	Butyrate kinase
73	COG0517	FOG: CBS domain
73	COG1086	Predicted nucleoside-diphosphate sugar epimerases
73	COG0207	Thymidylate synthase
73	COG3808	Inorganic pyrophosphatase
73	COG1910	Periplasmic molybdate-binding protein/domain
73	COG4869	Propanediol utilization protein
73	COG2257	Uncharacterized homolog of the cytoplasmic domain of flagellar protein FhlB
73	COG1315	Predicted polymerase, most proteins contain PALM domain, HD hydrolase domain and Zn-ribbon domain
73	COG2886	Uncharacterized small protein
73	COG2967	Uncharacterized protein affecting Mg2+/Co2+ transport
74	COG0020	Undecaprenyl pyrophosphate synthase
74	COG0403	Glycine cleavage system protein P (pyridoxal-binding), N-terminal domain
74	COG2840	Uncharacterized protein conserved in bacteria
74	COG1921	Selenocysteine synthase [seryl-tRNASer selenium transferase
74	COG2235	Arginine deiminase
74	COG3211	Predicted phosphatase
74	COG1515	Deoxyinosine 3endonuclease (endonuclease V)
74	COG2222	Predicted phosphosugar isomerases
74	COG5298	Uncharacterized protein conserved in bacteria
74	COG1406	Predicted inhibitor of MCP methylation, homolog of CheC
75	COG1266	Predicted metal-dependent membrane protease
75	COG2192	Predicted carbamoyl transferase, NodU family
75	COG3694	ABC-type uncharacterized transport system, permease component
75	COG0461	Orotate phosphoribosyltransferase
75	COG1143	Formate hydrogenlyase subunit 6/NADH:ubiquinone oxidoreductase 23 kD subunit (chain I)
75	COG1240	Mg-chelatase subunit ChlD
75	COG3393	Predicted acetyltransferase
75	COG4270	Predicted membrane protein
75	COG3144	Flagellar hook-length control protein
76	COG0382	4-hydroxybenzoate polyprenyltransferase and related prenyltransferases
76	COG0026	Phosphoribosylaminoimidazole carboxylase (NCAIR synthetase)
76	COG0291	Ribosomal protein L35
76	COG2084	3-hydroxyisobutyrate dehydrogenase and related beta-hydroxyacid dehydrogenases
76	COG0158	Fructose-1,6-bisphosphatase
76	COG2103	Predicted sugar phosphate isomerase
76	COG1653	ABC-type sugar transport system, periplasmic component
76	COG3511	Phospholipase C
76	COG4224	Uncharacterized protein conserved in bacteria
76	COG3505	Type IV secretory pathway, VirD4 components
76	COG2872	Predicted metal-dependent hydrolases related to alanyl-tRNA synthetase HxxxH domain
76	COG3192	Ethanolamine utilization protein
76	COG4819	Ethanolamine utilization protein, possible chaperonin protecting lyase from inhibition
76	COG2426	Predicted membrane protein
77	COG1136	ABC-type antimicrobial peptide transport system, ATPase component
77	COG0060	Isoleucyl-tRNA synthetase
77	COG0727	Predicted Fe-S-cluster oxidoreductase
77	COG1089	GDP-D-mannose dehydratase
77	COG1413	FOG: HEAT repeat
77	COG1752	Predicted esterase of the alpha-beta hydrolase superfamily
77	COG0428	Predicted divalent heavy-metal cations transporter
77	COG3830	ACT domain-containing protein
77	COG0551	Zn-finger domain associated with topoisomerase type I
77	COG1621	Beta-fructosidases (levanase/invertase)
77	COG4832	Uncharacterized conserved protein
78	COG1132	ABC-type multidrug transport system, ATPase and permease components
78	COG0061	Predicted sugar kinase
78	COG5398	Heme oxygenase
78	COG1159	GTPase
78	COG4581	Superfamily II RNA helicase
78	COG0171	NAD synthase
78	COG3501	Uncharacterized protein conserved in bacteria
78	COG1765	Predicted redox protein, regulator of disulfide bond formation
78	COG5470	Uncharacterized conserved protein
78	COG1551	Carbon storage regulator (could also regulate swarming and quorum sensing)
78	COG1259	Uncharacterized conserved protein
78	COG1848	Predicted nucleic acid-binding protein, contains PIN domain
78	COG3427	Uncharacterized conserved protein
79	COG0249	Mismatch repair ATPase (MutS family)
79	COG2233	Xanthine/uracil permeases
79	COG4603	ABC-type uncharacterized transport system, permease component
79	COG2183	Transcriptional accessory protein
79	COG1609	Transcriptional regulators
79	COG2189	Adenine specific DNA methylase Mod
79	COG4987	ABC-type transport system involved in cytochrome bd biosynthesis, fused ATPase and permease components
79	COG2169	Adenosine deaminase
79	COG1427	Predicted periplasmic solute-binding protein
79	COG2033	Desulfoferrodoxin
79	COG1775	Benzoyl-CoA reductase/2-hydroxyglutaryl-CoA dehydratase subunit, BcrC/BadD/HgdB
79	COG3735	Uncharacterized protein conserved in bacteria
80	COG0524	Sugar kinases, ribokinase family
80	COG0824	Predicted thioesterase
80	COG1122	ABC-type cobalt transport system, ATPase component
80	COG2954	Uncharacterized protein conserved in bacteria
80	COG4178	ABC-type uncharacterized transport system, permease and ATPase components
80	COG0297	Glycogen synthase
80	COG0304	3-oxoacyl-(acyl-carrier-protein) synthase
80	COG3486	Lysine/ornithine N-monooxygenase
80	COG2013	Uncharacterized conserved protein
80	COG1951	Tartrate dehydratase alpha subunit/Fumarate hydratase class I, N-terminal domain
80	COG1373	Predicted ATPase (AAA+ superfamily)
80	COG3254	Uncharacterized conserved protein
81	COG0115	Branched-chain amino acid aminotransferase/4-amino-4-deoxychorismate lyase
81	COG0101	Pseudouridylate synthase
81	COG2202	FOG: PAS/PAC domain
81	COG2015	Alkyl sulfatase and related hydrolases
81	COG5650	Predicted integral membrane protein
81	COG1501	Alpha-glucosidases, family 31 of glycosyl hydrolases
81	COG4058	Methyl coenzyme M reductase, alpha subunit
81	COG1144	Pyruvate:ferredoxin oxidoreductase and related 2-oxoacid:ferredoxin oxidoreductases, delta subunit
81	COG1768	Predicted phosphohydrolase
82	COG1108	ABC-type Mn2+/Zn2+ transport systems, permease components
82	COG0202	DNA-directed RNA polymerase, alpha subunit/40 kD subunit
82	COG0667	Predicted oxidoreductases (related to aryl-alcohol dehydrogenases)
82	COG2897	Rhodanese-related sulfurtransferase
82	COG1637	Predicted nuclease of the RecB family
82	COG3979	Uncharacterized protein contain chitin-binding domain type 3
82	COG0666	FOG: Ankyrin repeat
82	COG3967	Short-chain dehydrogenase involved in D-alanine esterification of lipoteichoic acid and wall teichoic acid (D-alanine transfer protein)
82	COG0731	Fe-S oxidoreductases
82	COG0375	Zn finger protein HypA/HybF (possibly regulating hydrogenase expression)
82	COG4907	Predicted membrane protein
83	COG0757	3-dehydroquinate dehydratase II
83	COG3395	Uncharacterized protein conserved in bacteria
83	COG0760	Parvulin-like peptidyl-prolyl isomerase
83	COG1714	Predicted membrane protein/domain
83	COG3622	Hydroxypyruvate isomerase
83	COG3103	SH3 domain protein
83	COG0813	Purine-nucleoside phosphorylase
83	COG2128	Uncharacterized conserved protein
83	COG4485	Predicted membrane protein
83	COG3408	Glycogen debranching enzyme
83	COG4096	Type I site-specific restriction-modification system, R (restriction) subunit and related helicases
84	COG2119	Predicted membrane protein
84	COG0695	Glutaredoxin and related proteins
84	COG3842	ABC-type spermidine/putrescine transport systems, ATPase components
84	COG0456	Acetyltransferases
84	COG1573	Uracil-DNA glycosylase
84	COG0033	Phosphoglucomutase
84	COG0431	Predicted flavoprotein
84	COG2814	Arabinose efflux permease
84	COG1073	Hydrolases of the alpha/beta superfamily
84	COG3038	Cytochrome B561
84	COG3623	Putative L-xylulose-5-phosphate 3-epimerase
84	COG3547	Transposase and inactivated derivatives
84	COG4529	Uncharacterized protein conserved in bacteria
85	COG1225	Peroxiredoxin
85	COG1249	Pyruvate/2-oxoglutarate dehydrogenase complex, dihydrolipoamide dehydrogenase (E3) component, and related enzymes
85	COG0429	Predicted hydrolase of the alpha/beta-hydrolase fold
85	COG0274	Deoxyribose-phosphate aldolase
85	COG0498	Threonine synthase
85	COG4230	Delta 1-pyrroline-5-carboxylate dehydrogenase
85	COG2223	Nitrate/nitrite transporter
85	COG0584	Glycerophosphoryl diester phosphodiesterase
85	COG1660	Predicted P-loop-containing kinase
85	COG1322	Uncharacterized protein conserved in bacteria
85	COG2502	Asparagine synthetase A
85	COG3396	Uncharacterized conserved protein
85	COG3829	Transcriptional regulator containing PAS, AAA-type ATPase, and DNA-binding domains
86	COG0776	Bacterial nucleoid DNA-binding protein
86	COG0302	GTP cyclohydrolase I
86	COG2610	H+/gluconate symporter and related permeases
86	COG1716	FOG: FHA domain
86	COG3332	Uncharacterized conserved protein
86	COG4239	ABC-type uncharacterized transport system, permease component
86	COG2896	Molybdenum cofactor biosynthesis enzyme
86	COG4760	Predicted membrane protein
86	COG4750	CTP:phosphocholine cytidylyltransferase involved in choline phosphorylation for cell surface LPS epitopes
86	COG2234	Predicted aminopeptidases
86	COG1478	Uncharacterized conserved protein
87	COG0251	Putative translation initiation inhibitor, yjgF family
87	COG1607	Acyl-CoA hydrolase
87	COG2321	Predicted metalloprotease
87	COG1408	Predicted phosphohydrolases
87	COG1520	FOG: WD40-like repeat
87	COG3852	Signal transduction histidine kinase, nitrogen specific
87	COG0514	Superfamily II DNA helicase
87	COG3118	Thioredoxin domain-containing protein
87	COG3744	Uncharacterized protein conserved in bacteria
87	COG1579	Zn-ribbon protein, possibly nucleic acid-binding
87	COG5547	Small integral membrane protein
87	COG3677	Transposase and inactivated derivatives
88	COG0629	Single-stranded DNA-binding protein
88	COG1939	Uncharacterized protein conserved in bacteria
88	COG0135	Phosphoribosylanthranilate isomerase
88	COG1725	Predicted transcriptional regulators
88	COG0166	Glucose-6-phosphate isomerase
88	COG0721	Asp-tRNAAsn/Glu-tRNAGln amidotransferase C subunit
88	COG3315	O-Methyltransferase involved in polyketide biosynthesis
88	COG1015	Phosphopentomutase
88	COG1524	Uncharacterized proteins of the AP superfamily
88	COG5496	Predicted thioesterase
88	COG2882	Flagellar biosynthesis chaperone
88	COG3604	Transcriptional regulator containing GAF, AAA-type ATPase, and DNA binding domains
89	COG0711	F0F1-type ATP synthase, subunit b
89	COG0459	Chaperonin GroEL (HSP60 family)
89	COG0152	Phosphoribosylaminoimidazolesuccinocarboxamide (SAICAR) synthase
89	COG2899	Uncharacterized protein conserved in bacteria
89	COG2515	1-aminocyclopropane-1-carboxylate deaminase
89	COG2935	Putative arginyl-tRNA:protein arginylyltransferase
89	COG3325	Chitinase
89	COG4744	Uncharacterized conserved protein
89	COG1633	Uncharacterized conserved protein
89	COG2516	Biotin synthase-related enzyme
90	COG0188	Type IIA topoisomerase (DNA gyrase/topo II, topoisomerase IV), A subunit
90	COG1596	Periplasmic protein involved in polysaccharide export
90	COG0069	Glutamate synthase domain 2
90	COG4108	Peptide chain release factor RF-3
90	COG0733	Na+-dependent transporters of the SNF family
90	COG1949	Oligoribonuclease (3->5 exoribonuclease)
90	COG4942	Membrane-bound metallopeptidase
90	COG2366	Protein related to penicillin acylase
90	COG2425	Uncharacterized protein containing a von Willebrand factor type A (vWA) domain
90	COG4542	Protein involved in propanediol utilization, and related proteins (includes coumermycin biosynthetic protein), possible kinase
90	COG4508	Uncharacterized protein conserved in bacteria
91	COG0266	Formamidopyrimidine-DNA glycosylase
91	COG2027	D-alanyl-D-alanine carboxypeptidase (penicillin-binding protein 4)
91	COG1788	Acyl CoA:acetate/3-ketoacid CoA transferase, alpha subunit
91	COG1064	Zn-dependent alcohol dehydrogenases
91	COG1816	Adenosine deaminase
91	COG3176	Putative hemolysin
91	COG1461	Predicted kinase related to dihydroxyacetone kinase
91	COG3344	Retron-type reverse transcriptase
91	COG3874	Uncharacterized conserved protein
91	COG3773	Cell wall hydrolyses involved in spore germination
91	COG3435	Gentisate 1,2-dioxygenase
91	COG4637	Predicted ATPase
91	COG3951	Rod binding protein
92	COG0636	F0F1-type ATP synthase, subunit c/Archaeal/vacuolar-type H+-ATPase, subunit K
92	COG0504	CTP synthase (UTP-ammonia lyase)
92	COG4095	Uncharacterized conserved protein
92	COG0671	Membrane-associated phospholipid phosphatase
92	COG0531	Amino acid transporters
92	COG5595	Zn-ribbon-containing, possibly nucleic-acid-binding protein
92	COG2861	Uncharacterized protein conserved in bacteria
92	COG1690	Uncharacterized conserved protein
92	COG3513	Uncharacterized protein conserved in bacteria
92	COG1979	Uncharacterized oxidoreductases, Fe-dependent alcohol dehydrogenase family
92	COG2247	Putative cell wall-binding domain
92	COG2863	Cytochrome c553
93	COG0500	SAM-dependent methyltransferases
93	COG0294	Dihydropteroate synthase and related enzymes
93	COG1624	Uncharacterized conserved protein
93	COG1162	Predicted GTPases
93	COG4260	Putative virion core protein (lumpy skin disease virus)
93	COG4272	Predicted membrane protein
93	COG3437	Response regulator containing a CheY-like receiver domain and an HD-GYP domain
93	COG3164	Predicted membrane protein
93	COG4187	Arginine degradation protein (predicted deacylase)
94	COG2127	Uncharacterized conserved protein
94	COG1754	Uncharacterized C-terminal domain of topoisomerase IA
94	COG0810	Periplasmic protein TonB, links inner and outer membranes
94	COG2932	Predicted transcriptional regulator
94	COG0493	NADPH-dependent glutamate synthase beta chain and related oxidoreductases
94	COG1864	DNA/RNA endonuclease G, NUC1
94	COG1359	Uncharacterized conserved protein
94	COG1284	Uncharacterized conserved protein
94	COG1808	Predicted membrane protein
94	COG2270	Permeases of the major facilitator superfamily
94	COG5632	N-acetylmuramoyl-L-alanine amidase
95	COG1357	Uncharacterized low-complexity proteins
95	COG0399	Predicted pyridoxal phosphate-dependent enzyme apparently involved in regulation of cell wall biogenesis
95	COG0125	Thymidylate kinase
95	COG0059	Ketol-acid reductoisomerase
95	COG1187	16S rRNA uridine-516 pseudouridylate synthase and related pseudouridylate synthases
95	COG2804	Type II secretory pathway, ATPase PulE/Tfp pilus assembly pathway, ATPase PilB
95	COG0218	Predicted GTPase
95	COG1138	Cytochrome c biogenesis factor
95	COG0122	3-methyladenine DNA glycosylase/8-oxoguanine DNA glycosylase
95	COG4699	Uncharacterized protein conserved in bacteria
95	COG4947	Uncharacterized protein conserved in bacteria
95	COG4742	Predicted transcriptional regulator
96	COG0443	Molecular chaperone
96	COG1702	Phosphate starvation-inducible protein PhoH, predicted ATPase
96	COG0037	Predicted ATPase of the PP-loop superfamily implicated in cell cycle control
96	COG0597	Lipoprotein signal peptidase
96	COG2116	Formate/nitrite family of transporters
96	COG0376	Catalase (peroxidase I)
96	COG1665	Uncharacterized protein conserved in archaea
96	COG1669	Predicted nucleotidyltransferases
96	COG4576	Carbon dioxide concentrating mechanism/carboxysome shell protein
96	COG3858	Predicted glycosyl hydrolase
96	COG2379	Putative glycerate kinase
96	COG4787	Flagellar basal body rod protein
