# Supplementary material for: Spice: discovery of phenotype-determining component interplays
Source: BMC Syst Biol. 2012 May 14;6:40. doi: 10.1186/1752-0509-6-40 (PMC3515406; doi:10.1186/1752-0509-6-40)
Supplement: Additional file 7 — Cancer-related gene modules detected on Leukemia data. [file 1752-0509-6-40-S7.zip]

Archive with 2 entries (2 files):
- Supplement7-Gene Modules.xlsx
- Supplement7-Gene Seed Set.xlsx
