# Supplementary material for: Spice: discovery of phenotype-determining component interplays
Source: BMC Syst Biol. 2012 May 14;6:40. doi: 10.1186/1752-0509-6-40 (PMC3515406; doi:10.1186/1752-0509-6-40)
Supplement: Additional file 7 — Cancer-related gene modules detected on Leukemia data. [file 1752-0509-6-40-S7.zip › Supplement7-Gene Modules.xlsx]

## Sheet: Sheet1
2
3
4
96
129
210
760
1834
1882
2288
4847
