# Supplementary material for: Spice: discovery of phenotype-determining component interplays
Source: BMC Syst Biol. 2012 May 14;6:40. doi: 10.1186/1752-0509-6-40 (PMC3515406; doi:10.1186/1752-0509-6-40)
Supplement: Additional file 7 — Cancer-related gene modules detected on Leukemia data. [file 1752-0509-6-40-S7.zip › Supplement7-Gene Seed Set.xlsx]

## Sheet: Sheet1
96	7063
210	284	6889
210	284	1993
210	284	744
210	284	1625
210	284	590
210	284	3342
210	6525	3342
210	6525	3718
210	6525	429
210	6525	4630
210	6525	1279
210	6525	555
210	6525	1993
210	6525	518
210	6525	1625
210	6525	590
210	5478	581
210	5478	571
210	5478	439
210	5478	4630
210	5478	1279
210	5478	425
210	5478	308
210	5478	1473
210	5478	744
210	5134	2324
210	2990	1279
210	2990	1473
210	2990	571
210	2101	1279
210	2101	439
210	721	439
210	721	581
210	721	6889
210	721	3342
210	721	1993
210	721	744
210	721	2324
210	721	3718
210	721	1625
210	721	590
210	429	4630
210	429	439
210	429	581
210	429	1473
210	429	555
210	518	1625
210	518	1993
210	518	1279
210	425	581
210	425	1473
210	425	590
210	425	4630
210	425	744
210	308	744
210	308	439
210	308	1473
210	308	571
210	308	1279
210	6889	1993
210	6889	744
210	6889	3342
210	6889	1473
210	6889	590
210	2324	590
210	2324	3342
210	2324	744
210	3718	744
210	3718	1625
210	3718	439
210	3718	581
210	3718	1279
210	3718	1993
210	3718	1473
210	3718	590
210	3718	3342
210	555	1473
210	555	4630
210	571	1279
210	571	439
210	571	1473
210	744	1473
210	744	1993
210	744	590
210	744	3342
210	744	1625
210	744	581
210	744	439
210	4630	1473
210	1279	1473
210	1279	1993
210	1279	590
210	1279	3342
210	1279	1625
210	1279	581
210	1279	439
210	1473	439
210	1473	1993
210	1473	590
210	1473	581
210	3342	1625
210	3342	1993
210	3342	590
210	439	590
210	439	581
210	439	1625
210	439	1993
210	590	1993
210	590	581
210	590	1625
210	1993	1625
760	139	161	1092
760	139	161	1113
760	139	1953	1092
760	5882	1092	2248	1953
760	5882	1092	2248	4192
760	5882	1092	2248	161
760	5882	1092	1953	4192
760	5882	4373	161
760	5882	2248	1953	4192
760	5833	1113
760	5242	1093	4192	1953
760	5242	1093	4192	2092
760	5242	1093	1953	2092
760	5242	2248	1953	4192
760	5242	2092	1953	4192
760	2783	1346	1113
760	2137	1400	1953	4192
760	2137	2092	1953	4192
760	2137	2092	1953	1093
760	2137	2092	4192	1093
760	2137	1953	4192	1093
760	1092	1953	4192	2248
760	4373	2092
760	1113	2248	161
760	1113	1346	161
760	1400	1953	4192	2248
760	1093	1953	4192	2092
1882	630	1157
1834	176	3539	3023
1834	4371	3539	3023
1834	676	3539
1882	5956
4847	4229
