# Supplementary material for: Spice: discovery of phenotype-determining component interplays
Source: BMC Syst Biol. 2012 May 14;6:40. doi: 10.1186/1752-0509-6-40 (PMC3515406; doi:10.1186/1752-0509-6-40)
Supplement: Additional file 8 — Pseudo-code of SPICE algorithm. [file 1752-0509-6-40-S8.zip]

Archive with 8 entries (7 files):
- SPICE_code/
- SPICE_code/classregtree.m
- SPICE_code/P_tree_training.m
- SPICE_code/README.txt
- SPICE_code/SPICE_classification.m
- SPICE_code/SPICE_Enumerator.m
- SPICE_code/tree_training.m
- SPICE_code/majority_vote.m
