# Supplementary material for: Spice: discovery of phenotype-determining component interplays
Source: BMC Syst Biol. 2012 May 14;6:40. doi: 10.1186/1752-0509-6-40 (PMC3515406; doi:10.1186/1752-0509-6-40)
Supplement: Additional file 8 — Pseudo-code of SPICE algorithm. [file 1752-0509-6-40-S8.zip › SPICE_code/P_tree_training.m]

function [indicate pvalue, trErr] = P_tree_training(Data, Class, size_sample, runs, actual_trainErr, threshold)
          
      
       trErr = zeros(runs,1);
       for i=1:runs  
       indices = randi([1 size(Data,2)],size_sample,1);   
       t = classregtree(Data(:,indices), Class, 'method', 'classification');

       train_result = eval(t, Data(:,indices));
       
       trErr(i,1) = sum(str2num(cell2mat(train_result))~=Class)/size(Data,1);

       end

      [indicate pvalue] = ttest(trErr,actual_trainErr,threshold);
   
       
       
       
