# Supplementary material for: Spice: discovery of phenotype-determining component interplays
Source: BMC Syst Biol. 2012 May 14;6:40. doi: 10.1186/1752-0509-6-40 (PMC3515406; doi:10.1186/1752-0509-6-40)
Supplement: Additional file 8 — Pseudo-code of SPICE algorithm. [file 1752-0509-6-40-S8.zip › SPICE_code/README.txt]

%----------------------------------------------------------------------------------------------------------
% Author:
%       Zhengzhang Chen, Nagiza Samatova
%       All rights reserved.
% 
% Please address questions or comments to: zchen4@ncsu.edu
%----------------------------------------------------------------------------------------------------------
File description:

 SPICE_classification.m 
   is Matlab code of SPICE Algorithm for a Highly Underdetermined Classification Problem;

 SPICE_Enumerator.m
   is Matlab code of SPICE Algorithm for System Phenotype-related Interplaying Components Enumeration.

 P_tree_training.m tree_training.m and classregtree.m are three Matlab functions needed for SPICE algorithm.
