# Supplementary material for: Spice: discovery of phenotype-determining component interplays
Source: BMC Syst Biol. 2012 May 14;6:40. doi: 10.1186/1752-0509-6-40 (PMC3515406; doi:10.1186/1752-0509-6-40)
Supplement: Additional file 8 — Pseudo-code of SPICE algorithm. [file 1752-0509-6-40-S8.zip › SPICE_code/SPICE_classification.m]

function [total_accuracy class_result feature_list] = SPICE_classification(Data, Class, num_class, iteration, num_fold, threshold, vote_score)  
% SPICE Classification Algorithm for a Highly Underdetermined Problem
%
%   [total_accuracy vote_result feature_list] = SPICE_classification(Data, Class, num_class, iteration, num_fold, threshold, vote_score) 
%   perform the classification based on the input data and class label. 
% 
%   Input Arguments:
%        Data: the whole input data set; 
%        Class: the observed class labels;
%        num_class: the number of classes in the data; 
%        iteration: the number of candidate models to build; 
%        num_fold: the number of cross validation fold;
%        threshold: the model selection criterion (between 0-1), e.g., 0.1; 
%        vote_score: the majority voting criterion, e.g., 1/num_class. 
%   
%   Output Arguments:
%        total_accuracy: the classification accuracy; 
%        class_result: the predicted class lables;
%        feature_list: the selected features for all built models.
%
%   Examples:
%         
%         >>accuracy = SPICE_classification(leukemia, class_leukemia, 2, 100, 10, 0.1, 1/2) 
%                 accuracy =
%
%                          0.9861
%
%--------------------------------------------------------------------------
% Copyright 2011 
%       Zhengzhang Chen, Nagiza Samatova
%       All rights reserved.
% Please address questions or comments to: zchen4@ncsu.edu
%--------------------------------------------------------------------------

      if nargin<6
          error('Not enough inputs');
      end      
          
      if nargin<7
          vote_score = 1/num_class;
      end
      
      if size(Data,1) ~= size(Class,1)
          error('The size of data is not equal to the size of class labels')
      end
    
      k = 0;
      left_factor = 0.01;
      max_size = 30;
      
      CVO = cvpartition(Class,'k',num_fold);
      feature_list = zeros(30, iteration,num_fold);
      class_result = zeros(size(Data,1), num_class); 
      test_result = zeros(size(Data,1),iteration);
      position = [1:size(Data,2)];
       
      
      for i = 1:num_fold
          
          trIdx = CVO.training(i); 
          teIdx = CVO.test(i);
          Data_left = Data;
          position_left = position;
          
          k=0;
         
          for j = 1:iteration 
            
                if size(Data_left,2)<left_factor*size(Data,2)                     
                     break;                     
                end
              
                k = k+1;
                t = classregtree(Data_left(trIdx,:), Class(trIdx,:),  'method', 'classification');
                temp_feature = unique(sort(t.var));
                temp_feature(temp_feature==0) = [];           
                train_err = 0;
            
                 if size(Data_left(trIdx,temp_feature),2)==0                     
                      break;                      
                 end
                 
                 
                 [t0 train_err] = tree_training(Data_left(trIdx,temp_feature), Class(trIdx,1));                 
                 feature_size = size(temp_feature,1);                               
                 
                 if train_err<=threshold                      
                    ytest = eval(t0, Data_left(teIdx, temp_feature));
                    temp = str2num(cell2mat(ytest));
                    test_result(teIdx,k) = temp;
                    
                         if size(temp_feature,1)>max_size
                               error('Please change the max_size');
                         end
                         
                feature_list(1:size(temp_feature,1),k,i) = position_left(temp_feature);
                    
                 else                        
                     k=k-1;                     
                 end
           
                 Data_left(:,temp_feature) = [];
                 position_left(temp_feature) = [];
                 temp_feature = [];
          end  
          
       end
          
          
        temp= zeros(size(Data,1), num_class);
          
         for m = 1: size(Data,1)
              for j = 1: num_class
                  temp(m,j) = sum(test_result(m,:)==j);
                  class_result(m,j) = class_result(m,j)+ temp(m,j);
              end         
          end
        
    
      [total_accuracy vote_result]= majority_vote(class_result, Class, vote_score);
     
      
      
     
    
