# Supplementary material for: Spice: discovery of phenotype-determining component interplays
Source: BMC Syst Biol. 2012 May 14;6:40. doi: 10.1186/1752-0509-6-40 (PMC3515406; doi:10.1186/1752-0509-6-40)
Supplement: Additional file 8 — Pseudo-code of SPICE algorithm. [file 1752-0509-6-40-S8.zip › SPICE_code/SPICE_Enumerator.m]

function [InterplayComponents] = SPICE_Enumerator(Data, Class, component_name, num_class, iteration, train_threshold, p_threshold)
% SPICE: System Phenotype-related Interplaying Components Enumerator
%
%   [total_accuracy vote_result feature_list] = SPICE_classification(Data, Class, num_class, iteration, num_fold, threshold, vote_score) 
%   perform the classification based on the input data and class label. 
% 
%   Input Arguments:
%        Data: the whole input data set; 
%        Class: the observed class labels;
%        component_name: the names for each component or feature;
%        num_class: the number of classes in the data; 
%        iteration: the number of candidate models to build; 
%        training_threshold: the training error criterion (between 0-1), e.g., 0.1; 
%        p_threshold: the p-value criterion for model selection, e.g., 0.05. 
%   
%   Output Arguments:
%        InterplayComponents: the enumerated groups of system component interplays; 
%
%   Examples:
%         >>InterplayComponents = SPICE_Enumerator(hydogen, class_hydogen, COG_name, 2, 20, 0.05, 0.05)
%
%
%--------------------------------------------------------------------------
% Copyright 2011 
%       Zhengzhang Chen, Nagiza Samatova
%       All rights reserved.
% Please address questions or comments to: zchen4@ncsu.edu
%--------------------------------------------------------------------------

      if nargin<7
          error('Not enough inputs');
      end      
          
         
      if size(Data,1) ~= size(Class,1)
          error('The size of data is not equal to the size of class labels')
      end    

  class_result = zeros(size(Data,1), num_class); 
  runs = 1000;
  k=0;

  left_factor=0.01;
  feature_list = zeros(10,iteration);
  InterplayComponents = cell(10,iteration);
  position = [1:size(Data,2)];
  p_list = zeros(1,iteration);
  samples = zeros(runs,50);
  Data_left = Data;
  position_left = position;
          
  for j = 1:iteration 
            
               if size(Data_left,2)<left_factor*size(Data,2)                
                    break;
               end
            
               k=k+1;
               t = classregtree(Data_left, Class,  'method', 'classification');
               temp_feature = unique(sort(t.var));
               temp_feature(temp_feature==0) = [];
           
               err_temp = 0;
            
                if size(Data_left(:,temp_feature),2)==0                
                     break;
                end
                
               [t0 err_temp] = tree_training(Data_left(:,temp_feature), Class(:,1));
                 
               feature_size = size(temp_feature,1);
               indicate =0;
                 
               if(samples(runs, feature_size)==0)
                  [indicate p_value samples(:,feature_size)] = P_tree_training(Data_left(:,temp_feature), Class(:,1),feature_size, runs, err_temp, p_threshold);
               else
                  [indicate p_value] = ttest(samples(:,feature_size),err_temp,p_threshold);
               end
                 
               if ((err_temp<=train_threshold) && (indicate==1))                
                    p_list(1,k) = p_value; 
                    feature_list(1:size(temp_feature,1),k) = position_left(temp_feature);
                    InterplayComponents(1:size(temp_feature,1),k) = component_name(position_left(temp_feature));
               else                            
                    k=k-1;
               end
  
       
  
         Data_left(:,temp_feature) = [];
         position_left(temp_feature) = [];
         temp_feature = [];
    end
 
