# Supplementary material for: Spice: discovery of phenotype-determining component interplays
Source: BMC Syst Biol. 2012 May 14;6:40. doi: 10.1186/1752-0509-6-40 (PMC3515406; doi:10.1186/1752-0509-6-40)
Supplement: Additional file 8 — Pseudo-code of SPICE algorithm. [file 1752-0509-6-40-S8.zip › SPICE_code/tree_training.m]

function [t trErr] = tree_training(Data, Class)
   
          
       t = classregtree(Data, Class, 'method', 'classification');
       train_result = eval(t, Data);
       trErr = sum(str2num(cell2mat(train_result))~=Class)/size(Data,1);
