# Supplementary material for: Spice: discovery of phenotype-determining component interplays
Source: BMC Syst Biol. 2012 May 14;6:40. doi: 10.1186/1752-0509-6-40 (PMC3515406; doi:10.1186/1752-0509-6-40)
Supplement: Additional file 8 — Pseudo-code of SPICE algorithm. [file 1752-0509-6-40-S8.zip › SPICE_code/majority_vote.m]

function [accuracy vote_result] = majority_vote(data, actual_class, threshold)
% Simple majority voting function 
% Copyright 2011 
%       Zhengzhang Chen
%       All rights reserved.
% Please address questions or comments to: zchen4@ncsu.edu
%--------------------------------------------------------------------------

   [count, index] = sort(data, 2, 'descend');


   for i = 1:size(data,1)
    
       if (count(i,1) <=threshold*sum(data(i,:),2))||(count(i,1)==count(i,2))
              index(i,1) = 0;
       end
   end


   err = sum(index(:,1) ~= actual_class);
   accuracy = 1- err/size(data,1);
   vote_result = [count(:,1), index(:,1)];
   
end

        
    
